# Supplementary material for: Effects of Acute and Developmental Exposure to Bisphenol S on Chinese Medaka (Oryzias sinensis)
Source: J Xenobiot. 2024 Mar 22;14(2):452–66. doi: 10.3390/jox14020027 (PMC10961820; doi:10.3390/jox14020027)
Supplement: Supplementary file 1 [file jox-14-00027-s001.zip]

Archive with 5 entries (5 files):
- Suppl Table S1í¬Data statistics of clean data.xlsx
- Suppl Table S2í¬DEGs between every two different groups.xlsx
- Suppl Table S3í¬Enriched GO terms.xlsx
- Suppl Table S4í¬The top 20 KEGG pathways.xlsx
- Supplementary Information 20231205.pdf
