# Supplementary material for: Effects of Acute and Developmental Exposure to Bisphenol S on Chinese Medaka (Oryzias sinensis)
Source: J Xenobiot. 2024 Mar 22;14(2):452–66. doi: 10.3390/jox14020027 (PMC10961820; doi:10.3390/jox14020027)
Supplement: Supplementary file 1 [file jox-14-00027-s001.zip › Suppl Table S1í¬Data statistics of clean data.xlsx]

## Sheet: Sheet1
Suppl Table S1: Data statistics of clean data and the summary of reads mapping
Sample	Exposure group	RawDatas	CleanData(%)	BF_Q30(%)	Uniquely mapped reads	Uniquely mapping ratio
CM_SC_1	Control	67140500	66376444 (98.86%)	9300418713 (92.35%)	49244598	0.7434
CM_SC_2	Control	66849738	66088802 (98.86%)	9272067389 (92.47%)	49787370	0.7588
CM_SC_3	Control	63851776	63038566 (98.73%)	8836334758 (92.26%)	47088123	0.7504
CM_S20_1	20ng/L BPS	58127348	57363422 (98.69%)	7992940327 (91.67%)	42624969	0.748
CM_S20_2	20ng/L BPS	62550638	61881686 (98.93%)	8629634401 (91.97%)	45854452	0.7459
CM_S20_3	20ng/L BPS	64696000	64052848 (99.01%)	8968256771 (92.41%)	48247493	0.7559
CM_S200_1	200ng/L BPS	59761990	59153154 (98.98%)	8267686516 (92.23%)	44121289	0.7514
CM_S200_2	200ng/L BPS	59301522	58674798 (98.94%)	8238399347 (92.62%)	44292729	0.758
CM_S200_3	200ng/L BPS	76034452	75195674 (98.90%)	10560302005 (92.59%)	56836001	0.7593
CM_S2000_1	2000ng/L BPS	65931152	65215824 (98.92%)	9163617568 (92.66%)	48632145	0.7477
CM_S2000_2	2000ng/L BPS	63376750	62715468 (98.96%)	8826085665 (92.84%)	46477896	0.7441
CM_S2000_3	2000ng/L BPS	62498484	61675378 (98.68%)	8660418524 (92.38%)	45961909	0.7506
