# Supplementary material for: Effects of Acute and Developmental Exposure to Bisphenol S on Chinese Medaka (Oryzias sinensis)
Source: J Xenobiot. 2024 Mar 22;14(2):452–66. doi: 10.3390/jox14020027 (PMC10961820; doi:10.3390/jox14020027)
Supplement: Supplementary file 1 [file jox-14-00027-s001.zip › Suppl Table S2í¬DEGs between every two different groups.xlsx]

## Sheet: BPS20 vs Control 
DEGs between BPS20 and Control groups
Gene-id	Description	Control_mean	BPS20_mean	log2(fc)	PValue	FDR	Symbol	Significant?	KEGG_A_class	KEGG_B_class	Pathway	K_ID	GO Component	GO Function	GO Process	TF_family
ENSOSIG00000011469	XP_004077757.1 squalene monooxygenase [Oryzias latipes]	2.12533	0.308	-2.78669	2.53273e-06	0.00760822	SQLE	yes	Metabolism;Metabolism	Global and overview maps;Lipid metabolism	ko01100//Metabolic pathways;ko00100//Steroid biosynthesis	K00511;K00511	GO:0005575//cellular_component;GO:0005622//intracellular anatomical structure;GO:0005737//cytoplasm;GO:0005783//endoplasmic reticulum;GO:0005789//endoplasmic reticulum membrane;GO:0005811//lipid droplet;GO:0005886//plasma membrane;GO:0009342//glutamate synthase complex (NADPH);GO:0012505//endomembrane system;GO:0016020//membrane;GO:0016021//integral component of membrane;GO:0031090//organelle mem…	GO:0000104//succinate dehydrogenase activity;GO:0000166//nucleotide binding;GO:0003674//molecular_function;GO:0003824//catalytic activity;GO:0004148//dihydrolipoyl dehydrogenase activity;GO:0004497//monooxygenase activity;GO:0004506//squalene monooxygenase activity;GO:0005488//binding;GO:0008677//2-dehydropantoate 2-reductase activity;GO:0008734//L-aspartate oxidase activity;GO:0008767//UDP-galac…	GO:0006066//alcohol metabolic process;GO:0006096//glycolytic process;GO:0006099//tricarboxylic acid cycle;GO:0006400//tRNA modification;GO:0006537//glutamate biosynthetic process;GO:0006629//lipid metabolic process;GO:0006631//fatty acid metabolic process;GO:0006694//steroid biosynthetic process;GO:0006695//cholesterol biosynthetic process;GO:0006696//ergosterol biosynthetic process;GO:0006725//c…	--
MSTRG.19129	stimulated by retinoic acid gene 6 protein-like isoform X2 [Oryzias latipes]	5.107	1.21733	-2.06875	6.22414e-06	0.0123935	Stra6l	yes	-	-	-	-	GO:0016020//membrane	-	GO:0015850//organic hydroxy compound transport;GO:0035461//vitamin transmembrane transport	--
MSTRG.16184	Midasin [Larimichthys crocea]	33.7257	8.174	-2.04473	3.94059e-09	9.37978e-05	--	yes	-	-	-	-	-	-	-	--
ENSOSIG00000021398	XP_023821554.1 alpha-tectorin-like [Oryzias latipes]	9.84933	2.41233	-2.0296	7.25235e-06	0.0125672	--	yes	-	-	-	-	-	-	-	--
ENSOSIG00000008119	XP_023804616.1 early growth response protein 4-like [Oryzias latipes]	13.3883	3.36667	-1.99158	6.24804e-06	0.0123935	EGR3	yes	-	-	-	-	-	-	-	zf-C2H2
ENSOSIG00000019405	NP_001116374.1 Rh family, C glycoprotein a [Oryzias latipes]	43.7083	11.3887	-1.94031	1.12856e-07	0.000895435	rhcg2	yes	-	-	-	-	GO:0005575//cellular_component;GO:0005886//plasma membrane;GO:0005887//integral component of plasma membrane;GO:0016020//membrane;GO:0016021//integral component of membrane;GO:0016324//apical plasma membrane;GO:0016327//apicolateral plasma membrane;GO:0031224//intrinsic component of membrane;GO:0031226//intrinsic component of plasma membrane;GO:0045177//apical part of cell;GO:0071944//cell periph…	GO:0003674//molecular_function;GO:0005215//transporter activity;GO:0008324//cation transmembrane transporter activity;GO:0008519//ammonium transmembrane transporter activity;GO:0015075//ion transmembrane transporter activity;GO:0022857//transmembrane transporter activity	GO:0006810//transport;GO:0006811//ion transport;GO:0006812//cation transport;GO:0008150//biological_process;GO:0015695//organic cation transport;GO:0015696//ammonium transport;GO:0034220//ion transmembrane transport;GO:0051179//localization;GO:0051234//establishment of localization;GO:0055085//transmembrane transport;GO:0071702//organic substance transport;GO:0071705//nitrogen compound transport;…	--
ENSOSIG00000010429	XP_004066169.1 reticulon-4 receptor-like 2 [Oryzias latipes]	34.8027	10.422	-1.73957	3.26038e-05	0.0408457	RTN4RL2	yes	-	-	-	-	-	GO:0005515//protein binding	-	--
ENSOSIG00000019762	XP_023820609.1 nicotinamide riboside kinase 2 isoform X1 [Oryzias latipes]	80.465	25.7813	-1.64203	2.92516e-06	0.0077364	NMRK2	yes	Metabolism;Metabolism	Global and overview maps;Metabolism of cofactors and vitamins	ko01100//Metabolic pathways;ko00760//Nicotinate and nicotinamide metabolism	K10524;K10524	GO:0005737//cytoplasm	GO:0004849//uridine kinase activity;GO:0005525//GTP binding	GO:0006777//Mo-molybdopterin cofactor biosynthetic process;GO:0008150//biological_process;GO:0046108//uridine metabolic process	--
ENSOSIG00000013251	XP_011491824.1 alpha-protein kinase 3 [Oryzias latipes]	5.00167	1.60833	-1.63684	3.44031e-05	0.0409448	Alpk3	yes	-	-	-	-	-	GO:0004674//protein serine/threonine kinase activity;GO:0005524//ATP binding	GO:0006468//protein phosphorylation	--
ENSOSIG00000017068	XP_020567276.1 sperm-associated antigen 17 isoform X2 [Oryzias latipes]	11.2367	3.682	-1.60965	2.55706e-06	0.00760822	SPAG17	yes	-	-	-	-	GO:0005575//cellular_component;GO:0005622//intracellular anatomical structure;GO:0005737//cytoplasm;GO:0005856//cytoskeleton;GO:0005874//microtubule;GO:0005929//cilium;GO:0005930//axoneme;GO:0015630//microtubule cytoskeleton;GO:0031514//motile cilium;GO:0032838//plasma membrane bounded cell projection cytoplasm;GO:0042995//cell projection;GO:0043226//organelle;GO:0043228//non-membrane-bounded org…	-	GO:0000226//microtubule cytoskeleton organization;GO:0001578//microtubule bundle formation;GO:0003341//cilium movement;GO:0003351//epithelial cilium movement involved in extracellular fluid movement;GO:0006928//movement of cell or subcellular component;GO:0006996//organelle organization;GO:0007010//cytoskeleton organization;GO:0007017//microtubule-based process;GO:0007018//microtubule-based movem…	--
ENSOSIG00000018905	XP_023810726.1 1,25-dihydroxyvitamin D(3) 24-hydroxylase, mitochondrial [Oryzias latipes]	82.6917	27.6237	-1.58184	4.68632e-05	0.0484993	CYP24A1	yes	Metabolism;Human Diseases;Organismal Systems;Metabolism	Global and overview maps;Cancer: overview;Endocrine system;Lipid metabolism	ko01100//Metabolic pathways;ko05206//MicroRNAs in cancer;ko04928//Parathyroid hormone synthesis, secretion and action;ko00100//Steroid biosynthesis	K07436;K07436;K07436;K07436	GO:0005575//cellular_component;GO:0005622//intracellular anatomical structure;GO:0005634//nucleus;GO:0005654//nucleoplasm;GO:0005737//cytoplasm;GO:0005739//mitochondrion;GO:0005740//mitochondrial envelope;GO:0005741//mitochondrial outer membrane;GO:0005886//plasma membrane;GO:0016020//membrane;GO:0019867//outer membrane;GO:0031090//organelle membrane;GO:0031966//mitochondrial membrane;GO:0031967/…	GO:0003674//molecular_function;GO:0003824//catalytic activity;GO:0004497//monooxygenase activity;GO:0005488//binding;GO:0005506//iron ion binding;GO:0008403//25-hydroxycholecalciferol-24-hydroxylase activity;GO:0016491//oxidoreductase activity;GO:0016705//oxidoreductase activity, acting on paired donors, with incorporation or reduction of molecular oxygen;GO:0020037//heme binding;GO:0030342//1-al…	GO:0001503//ossification;GO:0001649//osteoblast differentiation;GO:0006629//lipid metabolic process;GO:0006706//steroid catabolic process;GO:0006766//vitamin metabolic process;GO:0006775//fat-soluble vitamin metabolic process;GO:0007154//cell communication;GO:0007165//signal transduction;GO:0007584//response to nutrient;GO:0008150//biological_process;GO:0008152//metabolic process;GO:0008202//ster…	--
ENSOSIG00000003290	XP_020555409.1 zinc finger protein MSN2 [Oryzias latipes]	7.22967	2.71833	-1.41121	7.91951e-06	0.0125672	--	yes	-	-	-	-	-	GO:0005515//protein binding	-	ZBTB
ENSOSIG00000006645	XP_004077817.1 F-box only protein 32 [Oryzias latipes]	41.9693	16.0907	-1.38311	1.82e-07	0.00108304	FBXO32	yes	Environmental Information Processing	Signal transduction	ko04068//FoxO signaling pathway	K10305	GO:0000151//ubiquitin ligase complex;GO:0005575//cellular_component;GO:0005622//intracellular anatomical structure;GO:0005634//nucleus;GO:0005654//nucleoplasm;GO:0005737//cytoplasm;GO:0005829//cytosol;GO:0019005//SCF ubiquitin ligase complex;GO:0030016//myofibril;GO:0030017//sarcomere;GO:0030018//Z disc;GO:0031461//cullin-RING ubiquitin ligase complex;GO:0031674//I band;GO:0031974//membrane-enclo…	GO:0003674//molecular_function;GO:0003824//catalytic activity;GO:0004842//ubiquitin-protein transferase activity;GO:0005515//protein binding;GO:0016740//transferase activity;GO:0019787//ubiquitin-like protein transferase activity;GO:0140096//catalytic activity, acting on a protein	GO:0000209//protein polyubiquitination;GO:0003008//system process;GO:0003012//muscle system process;GO:0006368//transcription elongation from RNA polymerase II promoter;GO:0006464//cellular protein modification process;GO:0006508//proteolysis;GO:0006511//ubiquitin-dependent protein catabolic process;GO:0006807//nitrogen compound metabolic process;GO:0008150//biological_process;GO:0008152//metabol…	--
ENSOSIG00000017320	XP_011480889.1 phosphorylase b kinase gamma catalytic chain, skeletal muscle/heart isoform isoform X1 [Oryzias latipes]	18.208	6.984	-1.38245	1.27799e-05	0.0178942	PHKG1	yes	Environmental Information Processing;Organismal Systems;Organismal Systems	Signal transduction;Endocrine system;Endocrine system	ko04020//Calcium signaling pathway;ko04910//Insulin signaling pathway;ko04922//Glucagon signaling pathway	K00871;K00871;K00871	GO:0005575//cellular_component;GO:0005622//intracellular anatomical structure;GO:0005737//cytoplasm;GO:0005829//cytosol;GO:0005964//phosphorylase kinase complex;GO:0030016//myofibril;GO:0032991//protein-containing complex;GO:0043226//organelle;GO:0043228//non-membrane-bounded organelle;GO:0043229//intracellular organelle;GO:0043232//intracellular non-membrane-bounded organelle;GO:0043292//contrac…	GO:0000166//nucleotide binding;GO:0003674//molecular_function;GO:0003677//DNA binding;GO:0003824//catalytic activity;GO:0004672//protein kinase activity;GO:0004674//protein serine/threonine kinase activity;GO:0004683//calmodulin-dependent protein kinase activity;GO:0004689//phosphorylase kinase activity;GO:0005488//binding;GO:0005515//protein binding;GO:0005516//calmodulin binding;GO:0005524//ATP…	GO:0000271//polysaccharide biosynthetic process;GO:0005975//carbohydrate metabolic process;GO:0005976//polysaccharide metabolic process;GO:0005977//glycogen metabolic process;GO:0005978//glycogen biosynthetic process;GO:0006073//cellular glucan metabolic process;GO:0006091//generation of precursor metabolites and energy;GO:0006112//energy reserve metabolic process;GO:0006464//cellular protein mod…	--
ENSOSIG00000016108	XP_011473769.1 calcium-binding and coiled-coil domain-containing protein 1 [Oryzias latipes]	85.3053	33.1603	-1.36318	5.02462e-08	0.000598006	calcoco1	yes	-	-	-	-	-	GO:0005524//ATP binding	GO:0007059//chromosome segregation;GO:0030261//chromosome condensation	--
ENSOSIG00000017313	XP_004075474.2 phosphoserine phosphatase [Oryzias latipes]	28.1337	10.962	-1.35979	1.75371e-05	0.0231909	PSPH	yes	Metabolism;Metabolism;Metabolism;Metabolism	Global and overview maps;Global and overview maps;Global and overview maps;Amino acid metabolism	ko01100//Metabolic pathways;ko01200//Carbon metabolism;ko01230//Biosynthesis of amino acids;ko00260//Glycine, serine and threonine metabolism	K01079;K01079;K01079;K01079	GO:0005575//cellular_component;GO:0005622//intracellular anatomical structure;GO:0005737//cytoplasm;GO:0005829//cytosol;GO:0009507//chloroplast;GO:0009536//plastid;GO:0042995//cell projection;GO:0043005//neuron projection;GO:0043226//organelle;GO:0043227//membrane-bounded organelle;GO:0043229//intracellular organelle;GO:0043231//intracellular membrane-bounded organelle;GO:0120025//plasma membrane…	GO:0000287//magnesium ion binding;GO:0003674//molecular_function;GO:0003824//catalytic activity;GO:0005375//copper ion transmembrane transporter activity;GO:0005488//binding;GO:0005509//calcium ion binding;GO:0005515//protein binding;GO:0008253//5'-nucleotidase activity;GO:0008967//phosphoglycolate phosphatase activity;GO:0016787//hydrolase activity;GO:0016788//hydrolase activity, acting on ester…	GO:0000003//reproduction;GO:0000902//cell morphogenesis;GO:0000904//cell morphogenesis involved in differentiation;GO:0003006//developmental process involved in reproduction;GO:0006082//organic acid metabolic process;GO:0006400//tRNA modification;GO:0006520//cellular amino acid metabolic process;GO:0006545//glycine biosynthetic process;GO:0006563//L-serine metabolic process;GO:0006564//L-serine b…	--
ENSOSIG00000011257	XP_004080406.1 phosphorylase b kinase gamma catalytic chain, liver/testis isoform [Oryzias latipes]	51.5307	20.9487	-1.29857	3.27431e-07	0.00155877	PHKG2	yes	Environmental Information Processing;Organismal Systems;Organismal Systems	Signal transduction;Endocrine system;Endocrine system	ko04020//Calcium signaling pathway;ko04910//Insulin signaling pathway;ko04922//Glucagon signaling pathway	K00871;K00871;K00871	GO:0005575//cellular_component;GO:0005622//intracellular anatomical structure;GO:0005737//cytoplasm;GO:0005829//cytosol;GO:0005964//phosphorylase kinase complex;GO:0009433//bacterial-type flagellum basal body, C ring;GO:0032991//protein-containing complex;GO:0061695//transferase complex, transferring phosphorus-containing groups;GO:1902494//catalytic complex;GO:1902554//serine/threonine protein k…	GO:0000166//nucleotide binding;GO:0003674//molecular_function;GO:0003824//catalytic activity;GO:0004672//protein kinase activity;GO:0004674//protein serine/threonine kinase activity;GO:0004683//calmodulin-dependent protein kinase activity;GO:0004689//phosphorylase kinase activity;GO:0005198//structural molecule activity;GO:0005488//binding;GO:0005515//protein binding;GO:0005516//calmodulin bindin…	GO:0000271//polysaccharide biosynthetic process;GO:0001539//cilium or flagellum-dependent cell motility;GO:0005975//carbohydrate metabolic process;GO:0005976//polysaccharide metabolic process;GO:0005977//glycogen metabolic process;GO:0005978//glycogen biosynthetic process;GO:0005981//regulation of glycogen catabolic process;GO:0006073//cellular glucan metabolic process;GO:0006091//generation of p…	--
ENSOSIG00000013562	XP_023816440.1 B-cell CLL/lymphoma 7 protein family member A isoform X1 [Oryzias latipes]	16.7807	7.268	-1.20717	3.3286e-06	0.00792307	BCL7A	yes	-	-	-	-	GO:0005575//cellular_component;GO:0005622//intracellular anatomical structure;GO:0005634//nucleus;GO:0043226//organelle;GO:0043227//membrane-bounded organelle;GO:0043229//intracellular organelle;GO:0043231//intracellular membrane-bounded organelle	GO:0003674//molecular_function	GO:0006355//regulation of transcription, DNA-templated;GO:0006915//apoptotic process;GO:0007154//cell communication;GO:0007165//signal transduction;GO:0007166//cell surface receptor signaling pathway;GO:0007267//cell-cell signaling;GO:0008150//biological_process;GO:0008219//cell death;GO:0009889//regulation of biosynthetic process;GO:0009890//negative regulation of biosynthetic process;GO:0009892…	--
ENSOSIG00000007349	XP_023809101.1 phosphorylase b kinase regulatory subunit alpha, liver isoform isoform X1 [Oryzias latipes]	145.07	68.3807	-1.08509	3.87364e-05	0.0439068	phka2	yes	Environmental Information Processing;Organismal Systems;Organismal Systems	Signal transduction;Endocrine system;Endocrine system	ko04020//Calcium signaling pathway;ko04910//Insulin signaling pathway;ko04922//Glucagon signaling pathway	K07190;K07190;K07190	GO:0005575//cellular_component;GO:0005622//intracellular anatomical structure;GO:0005737//cytoplasm;GO:0005829//cytosol;GO:0005886//plasma membrane;GO:0005964//phosphorylase kinase complex;GO:0016020//membrane;GO:0032991//protein-containing complex;GO:0061695//transferase complex, transferring phosphorus-containing groups;GO:0071944//cell periphery;GO:1902494//catalytic complex;GO:1902554//serine…	GO:0003674//molecular_function;GO:0003824//catalytic activity;GO:0004672//protein kinase activity;GO:0004674//protein serine/threonine kinase activity;GO:0004683//calmodulin-dependent protein kinase activity;GO:0004689//phosphorylase kinase activity;GO:0005488//binding;GO:0005515//protein binding;GO:0005516//calmodulin binding;GO:0016301//kinase activity;GO:0016740//transferase activity;GO:001677…	GO:0005975//carbohydrate metabolic process;GO:0005976//polysaccharide metabolic process;GO:0005977//glycogen metabolic process;GO:0006073//cellular glucan metabolic process;GO:0006091//generation of precursor metabolites and energy;GO:0006112//energy reserve metabolic process;GO:0006464//cellular protein modification process;GO:0006468//protein phosphorylation;GO:0006793//phosphorus metabolic pro…	--
ENSOSIG00000019596	RVE59946.1 hypothetical protein OJAV_G00192720 [Oryzias javanicus]	27.6547	59.1517	1.0969	7.51195e-06	0.0125672	GNGT2	yes	Human Diseases;Environmental Information Processing;Environmental Information Processing;Human Diseases;Human Diseases;Human Diseases;Organismal Systems;Organismal Systems;Organismal Systems;Human Diseases;Environmental Information Processing;Organismal Systems;Organismal Systems;Organismal Systems;Organismal Systems;Organismal Systems;Organismal Systems;Human Diseases	Cancer: overview;Signal transduction;Signal transduction;Infectious disease: viral;Infectious disease: viral;Infectious disease: viral;Immune system;Nervous system;Nervous system;Substance dependence;Signal transduction;Nervous system;Endocrine system;Nervous system;Environmental adaptation;Nervous system;Nervous system;Substance dependence	ko05200//Pathways in cancer;ko04151//PI3K-Akt signaling pathway;ko04014//Ras signaling pathway;ko05163//Human cytomegalovirus infection;ko05170//Human immunodeficiency virus 1 infection;ko05167//Kaposi sarcoma-associated herpesvirus infection;ko04062//Chemokine signaling pathway;ko04728//Dopaminergic synapse;ko04723//Retrograde endocannabinoid signaling;ko05034//Alcoholism;ko04371//Apelin signali…	K04549;K04549;K04549;K04549;K04549;K04549;K04549;K04549;K04549;K04549;K04549;K04549;K04549;K04549;K04549;K04549;K04549;K04549	-	-	GO:0007186//G protein-coupled receptor signaling pathway	--
ENSOSIG00000011692	AAT58048.1 P protein [Oryzias latipes]	3.12933	8.70067	1.47527	3.93216e-07	0.00155995	Oca2	yes	-	-	-	-	GO:0000323//lytic vacuole;GO:0005575//cellular_component;GO:0005576//extracellular region;GO:0005622//intracellular anatomical structure;GO:0005737//cytoplasm;GO:0005764//lysosome;GO:0005765//lysosomal membrane;GO:0005768//endosome;GO:0005773//vacuole;GO:0005774//vacuolar membrane;GO:0005783//endoplasmic reticulum;GO:0005789//endoplasmic reticulum membrane;GO:0005887//integral component of plasma…	GO:0003674//molecular_function;GO:0005179//hormone activity;GO:0005215//transporter activity;GO:0005302//L-tyrosine transmembrane transporter activity;GO:0005342//organic acid transmembrane transporter activity;GO:0008324//cation transmembrane transporter activity;GO:0008509//anion transmembrane transporter activity;GO:0008514//organic anion transmembrane transporter activity;GO:0015075//ion tran…	GO:0000003//reproduction;GO:0003006//developmental process involved in reproduction;GO:0003333//amino acid transmembrane transport;GO:0006582//melanin metabolic process;GO:0006725//cellular aromatic compound metabolic process;GO:0006726//eye pigment biosynthetic process;GO:0006810//transport;GO:0006811//ion transport;GO:0006812//cation transport;GO:0006820//anion transport;GO:0006855//xenobiotic …	--
ENSOSIG00000003386	XP_011472147.1 forkhead box protein D1 [Oryzias latipes]	0.264	1.41767	2.42491	4.28008e-05	0.0463085	Foxc2	yes	-	-	-	-	GO:0005575//cellular_component;GO:0005622//intracellular anatomical structure;GO:0005634//nucleus;GO:0043226//organelle;GO:0043227//membrane-bounded organelle;GO:0043229//intracellular organelle;GO:0043231//intracellular membrane-bounded organelle	GO:0000981//DNA-binding transcription factor activity, RNA polymerase II-specific;GO:0003674//molecular_function;GO:0003676//nucleic acid binding;GO:0003677//DNA binding;GO:0003700//DNA-binding transcription factor activity;GO:0005488//binding;GO:0043565//sequence-specific DNA binding;GO:0097159//organic cyclic compound binding;GO:0140110//transcription regulator activity;GO:1901363//heterocyclic…	GO:0006355//regulation of transcription, DNA-templated;GO:0006357//regulation of transcription by RNA polymerase II;GO:0008150//biological_process;GO:0009653//anatomical structure morphogenesis;GO:0009889//regulation of biosynthetic process;GO:0009987//cellular process;GO:0010468//regulation of gene expression;GO:0010556//regulation of macromolecule biosynthetic process;GO:0019219//regulation of …	Fork_head

## Sheet: BPS200 vs Control
DEGs between BPS200 and Control groups
Gene-id	Description	Control_mean	BPS20_mean	log2(fc)	PValue	FDR	Symbol	Significant?	KEGG_A_class	KEGG_B_class	Pathway	K_ID	GO Component	GO Function	GO Process	TF_family
ENSOSIG00000013867	XP_025765028.1 uncharacterized protein LOC109203239 isoform X1 [Oreochromis niloticus]	4.19867	0.138	-4.92719	2.7546e-05	0.00754253	ERVW-1	yes	-	-	-	-	-	-	-	--
ENSOSIG00000014908	XP_023816770.1 solute carrier family 22 member 7 isoform X1 [Oryzias latipes]	1.94067	0.244667	-2.98766	0.000102368	0.0187586	SLC22A7	yes	Organismal Systems	Digestive system	ko04976//Bile secretion	K08204	GO:0005887//integral component of plasma membrane;GO:0016021//integral component of membrane	GO:0008028//monocarboxylic acid transmembrane transporter activity;GO:0015295//solute:proton symporter activity;GO:0022857//transmembrane transporter activity;GO:0042910//xenobiotic transmembrane transporter activity;GO:0051119//sugar transmembrane transporter activity	GO:0006810//transport;GO:0008643//carbohydrate transport;GO:0015718//monocarboxylic acid transport;GO:0042908//xenobiotic transport;GO:0055085//transmembrane transport	--
ENSOSIG00000012064	XP_023811499.1 mucin-2 [Oryzias latipes]	1.422	0.198	-2.84435	5.6535e-06	0.00274853	MUC2	yes	Human Diseases;Human Diseases	Cancer: specific types;Infectious disease: parasitic	ko05226//Gastric cancer;ko05146//Amoebiasis	K10955;K10955	-	GO:0005515//protein binding	-	--
ENSOSIG00000003290	XP_020555409.1 zinc finger protein MSN2 [Oryzias latipes]	7.22967	1.27867	-2.49929	1.546e-13	1.84144e-09	--	yes	-	-	-	-	-	GO:0005515//protein binding	-	ZBTB
ENSOSIG00000010491	XP_011486357.1 serine protease 27-like [Oryzias latipes]	1.24933	0.247333	-2.33663	0.000290036	0.0390961	PRSS36	yes	-	-	-	-	-	GO:0004252//serine-type endopeptidase activity	GO:0006508//proteolysis	--
ENSOSIG00000014952	XP_023816884.1 solute carrier family 22 member 7 isoform X1 [Oryzias latipes]	5.20033	1.07733	-2.27114	0.00033333	0.0415737	Slc22a7	yes	Organismal Systems	Digestive system	ko04976//Bile secretion	K08204	GO:0005887//integral component of plasma membrane;GO:0016021//integral component of membrane	GO:0008028//monocarboxylic acid transmembrane transporter activity;GO:0015114//phosphate ion transmembrane transporter activity;GO:0015295//solute:proton symporter activity;GO:0022857//transmembrane transporter activity;GO:0042910//xenobiotic transmembrane transporter activity;GO:0051119//sugar transmembrane transporter activity	GO:0006810//transport;GO:0006817//phosphate ion transport;GO:0006855//xenobiotic transmembrane transport;GO:0008643//carbohydrate transport;GO:0015718//monocarboxylic acid transport;GO:0042908//xenobiotic transport;GO:0055085//transmembrane transport	--
MSTRG.32878	ephexin-1 isoform X1 [Oryzias latipes]	4.93733	1.05567	-2.22558	1.11933e-05	0.00437126	Ngef	yes	Organismal Systems	Development and regeneration	ko04360//Axon guidance	K07525	GO:0042995//cell projection	GO:0005085//guanyl-nucleotide exchange factor activity;GO:0005102//signaling receptor binding	GO:0007169//transmembrane receptor protein tyrosine kinase signaling pathway;GO:0031345//negative regulation of cell projection organization;GO:0042981//regulation of apoptotic process;GO:0043087//regulation of GTPase activity;GO:0097485//neuron projection guidance	--
ENSOSIG00000006645	XP_004077817.1 F-box only protein 32 [Oryzias latipes]	41.9693	9.03933	-2.21505	4.14312e-09	2.46744e-05	FBXO32	yes	Environmental Information Processing	Signal transduction	ko04068//FoxO signaling pathway	K10305	GO:0000151//ubiquitin ligase complex;GO:0005575//cellular_component;GO:0005622//intracellular anatomical structure;GO:0005634//nucleus;GO:0005654//nucleoplasm;GO:0005737//cytoplasm;GO:0005829//cytosol;GO:0019005//SCF ubiquitin ligase complex;GO:0030016//myofibril;GO:0030017//sarcomere;GO:0030018//Z disc;GO:0031461//cullin-RING ubiquitin ligase complex;GO:0031674//I band;GO:0031974//membrane-enclo…	GO:0003674//molecular_function;GO:0003824//catalytic activity;GO:0004842//ubiquitin-protein transferase activity;GO:0005515//protein binding;GO:0016740//transferase activity;GO:0019787//ubiquitin-like protein transferase activity;GO:0140096//catalytic activity, acting on a protein	GO:0000209//protein polyubiquitination;GO:0003008//system process;GO:0003012//muscle system process;GO:0006368//transcription elongation from RNA polymerase II promoter;GO:0006464//cellular protein modification process;GO:0006508//proteolysis;GO:0006511//ubiquitin-dependent protein catabolic process;GO:0006807//nitrogen compound metabolic process;GO:0008150//biological_process;GO:0008152//metabol…	--
ENSOSIG00000017068	XP_020567276.1 sperm-associated antigen 17 isoform X2 [Oryzias latipes]	11.2367	2.50133	-2.16744	5.98042e-16	1.42466e-11	SPAG17	yes	-	-	-	-	GO:0005575//cellular_component;GO:0005622//intracellular anatomical structure;GO:0005737//cytoplasm;GO:0005856//cytoskeleton;GO:0005874//microtubule;GO:0005929//cilium;GO:0005930//axoneme;GO:0015630//microtubule cytoskeleton;GO:0031514//motile cilium;GO:0032838//plasma membrane bounded cell projection cytoplasm;GO:0042995//cell projection;GO:0043226//organelle;GO:0043228//non-membrane-bounded org…	-	GO:0000226//microtubule cytoskeleton organization;GO:0001578//microtubule bundle formation;GO:0003341//cilium movement;GO:0003351//epithelial cilium movement involved in extracellular fluid movement;GO:0006928//movement of cell or subcellular component;GO:0006996//organelle organization;GO:0007010//cytoskeleton organization;GO:0007017//microtubule-based process;GO:0007018//microtubule-based movem…	--
ENSOSIG00000004924	XP_023805835.1 mitogen-activated protein kinase kinase kinase 15 isoform X1 [Oryzias latipes]	7.83833	1.78767	-2.13247	8.05549e-08	0.000147614	MAP3K15	yes	-	-	-	-	GO:0005575//cellular_component;GO:0005622//intracellular anatomical structure	GO:0000166//nucleotide binding;GO:0003674//molecular_function;GO:0003824//catalytic activity;GO:0004672//protein kinase activity;GO:0004674//protein serine/threonine kinase activity;GO:0004709//MAP kinase kinase kinase activity;GO:0005488//binding;GO:0005524//ATP binding;GO:0016301//kinase activity;GO:0016740//transferase activity;GO:0016772//transferase activity, transferring phosphorus-containi…	GO:0000165//MAPK cascade;GO:0001932//regulation of protein phosphorylation;GO:0001934//positive regulation of protein phosphorylation;GO:0006464//cellular protein modification process;GO:0006468//protein phosphorylation;GO:0006793//phosphorus metabolic process;GO:0006796//phosphate-containing compound metabolic process;GO:0006807//nitrogen compound metabolic process;GO:0007154//cell communication…	--
ENSOSIG00000014961	XP_004084337.2 solute carrier family 22 member 7-like [Oryzias latipes]	4.18467	0.978	-2.09721	1.03749e-05	0.0041744	SLC22A7	yes	Organismal Systems	Digestive system	ko04976//Bile secretion	K08204	GO:0005887//integral component of plasma membrane;GO:0016021//integral component of membrane	GO:0008028//monocarboxylic acid transmembrane transporter activity;GO:0015114//phosphate ion transmembrane transporter activity;GO:0015295//solute:proton symporter activity;GO:0022857//transmembrane transporter activity;GO:0042910//xenobiotic transmembrane transporter activity;GO:0051119//sugar transmembrane transporter activity	GO:0006810//transport;GO:0006817//phosphate ion transport;GO:0008643//carbohydrate transport;GO:0015718//monocarboxylic acid transport;GO:0042908//xenobiotic transport;GO:0055085//transmembrane transport	--
ENSOSIG00000018456	XP_011484464.2 leukotriene B4 receptor 1 [Oryzias latipes]	3.733	0.886	-2.07496	0.000155531	0.0252045	LTB4R	yes	Environmental Information Processing;Environmental Information Processing	Signaling molecules and interaction;Signal transduction	ko04080//Neuroactive ligand-receptor interaction;ko04020//Calcium signaling pathway	K04297;K04297	GO:0005575//cellular_component;GO:0005622//intracellular anatomical structure;GO:0005634//nucleus;GO:0005654//nucleoplasm;GO:0005886//plasma membrane;GO:0005887//integral component of plasma membrane;GO:0016020//membrane;GO:0016021//integral component of membrane;GO:0031224//intrinsic component of membrane;GO:0031226//intrinsic component of plasma membrane;GO:0031974//membrane-enclosed lumen;GO:0…	GO:0001632//leukotriene B4 receptor activity;GO:0001653//peptide receptor activity;GO:0003674//molecular_function;GO:0004888//transmembrane signaling receptor activity;GO:0004930//G protein-coupled receptor activity;GO:0004953//icosanoid receptor activity;GO:0004974//leukotriene receptor activity;GO:0008528//G protein-coupled peptide receptor activity;GO:0038023//signaling receptor activity;GO:00…	GO:0001667//ameboidal-type cell migration;GO:0006928//movement of cell or subcellular component;GO:0006935//chemotaxis;GO:0007154//cell communication;GO:0007165//signal transduction;GO:0007186//G protein-coupled receptor signaling pathway;GO:0007194//negative regulation of adenylate cyclase activity;GO:0007200//phospholipase C-activating G protein-coupled receptor signaling pathway;GO:0007218//ne…	--
ENSOSIG00000003349	XP_004076544.1 mitochondrial uncoupling protein 2 [Oryzias latipes]	5.16767	1.24167	-2.05724	2.31885e-06	0.00164482	ucp2	yes	-	-	-	-	GO:0005575//cellular_component;GO:0005622//intracellular anatomical structure;GO:0005737//cytoplasm;GO:0005739//mitochondrion;GO:0005740//mitochondrial envelope;GO:0005743//mitochondrial inner membrane;GO:0016020//membrane;GO:0016021//integral component of membrane;GO:0019866//organelle inner membrane;GO:0031090//organelle membrane;GO:0031224//intrinsic component of membrane;GO:0031966//mitochond…	GO:0003674//molecular_function;GO:0005215//transporter activity;GO:0017077//oxidative phosphorylation uncoupler activity;GO:0022857//transmembrane transporter activity	GO:0000003//reproduction;GO:0000302//response to reactive oxygen species;GO:0000303//response to superoxide;GO:0000305//response to oxygen radical;GO:0001101//response to acid chemical;GO:0001666//response to hypoxia;GO:0001678//cellular glucose homeostasis;GO:0001889//liver development;GO:0002791//regulation of peptide secretion;GO:0002792//negative regulation of peptide secretion;GO:0006810//tr…	--
ENSOSIG00000023672	XP_011473512.2 laminin subunit beta-3 isoform X1 [Oryzias latipes]	1.242	0.316	-1.97467	6.23085e-06	0.00291042	LAMB3	yes	Human Diseases;Environmental Information Processing;Human Diseases;Cellular Processes;Human Diseases;Human Diseases;Environmental Information Processing;Human Diseases	Cancer: overview;Signal transduction;Infectious disease: viral;Cellular community - eukaryotes;Infectious disease: parasitic;Infectious disease: parasitic;Signaling molecules and interaction;Cancer: specific types	ko05200//Pathways in cancer;ko04151//PI3K-Akt signaling pathway;ko05165//Human papillomavirus infection;ko04510//Focal adhesion;ko05146//Amoebiasis;ko05145//Toxoplasmosis;ko04512//ECM-receptor interaction;ko05222//Small cell lung cancer	K06244;K06244;K06244;K06244;K06244;K06244;K06244;K06244	GO:0005575//cellular_component;GO:0005576//extracellular region;GO:0005604//basement membrane;GO:0005610//laminin-5 complex;GO:0005940//septin ring;GO:0016021//integral component of membrane;GO:0031012//extracellular matrix;GO:0032991//protein-containing complex;GO:0043256//laminin complex;GO:0062023//collagen-containing extracellular matrix	GO:0003674//molecular_function;GO:0005102//signaling receptor binding;GO:0005198//structural molecule activity;GO:0005488//binding;GO:0005524//ATP binding;GO:0008855//exodeoxyribonuclease VII activity;GO:0042802//identical protein binding;GO:0043015//gamma-tubulin binding;GO:0044877//protein-containing complex binding	GO:0000921//septin ring assembly;GO:0001704//formation of primary germ layer;GO:0001706//endoderm formation;GO:0007044//cell-substrate junction assembly;GO:0007059//chromosome segregation;GO:0007155//cell adhesion;GO:0007275//multicellular organism development;GO:0007369//gastrulation;GO:0007492//endoderm development;GO:0008150//biological_process;GO:0008544//epidermis development;GO:0009653//ana…	--
ENSOSIG00000000746	XP_004072295.1 kallikrein-8-like [Oryzias latipes]	2.05767	0.532667	-1.9497	0.00042504	0.0484465	KLK15	yes	Environmental Information Processing;Human Diseases;Organismal Systems;Organismal Systems	Signaling molecules and interaction;Infectious disease: viral;Digestive system;Digestive system	ko04080//Neuroactive ligand-receptor interaction;ko05164//Influenza A;ko04972//Pancreatic secretion;ko04974//Protein digestion and absorption	K01312;K01312;K01312;K01312	-	GO:0004252//serine-type endopeptidase activity	GO:0006508//proteolysis	--
MSTRG.33235	mitogen-activated protein kinase kinase kinase 15 isoform X2 [Oryzias latipes]	4.09667	1.07233	-1.9337	2.81205e-13	2.23296e-09	Map3k15	yes	-	-	-	-	-	GO:0004672//protein kinase activity;GO:0032550//purine ribonucleoside binding	GO:0006464//cellular protein modification process;GO:0006796//phosphate-containing compound metabolic process	--
ENSOSIG00000016108	XP_011473769.1 calcium-binding and coiled-coil domain-containing protein 1 [Oryzias latipes]	85.3053	22.449	-1.92598	1.13273e-07	0.0001703	calcoco1	yes	-	-	-	-	-	GO:0005524//ATP binding	GO:0007059//chromosome segregation;GO:0030261//chromosome condensation	--
ENSOSIG00000004269	KAF6727783.1 Hemoglobin subunit beta [Oryzias melastigma]	13.569	3.575	-1.9243	2.91225e-06	0.00187501	hbb	yes	Human Diseases;Human Diseases	Infectious disease: parasitic;Infectious disease: parasitic	ko05144//Malaria;ko05143//African trypanosomiasis	K13823;K13823	GO:0005575//cellular_component;GO:0005622//intracellular anatomical structure;GO:0005737//cytoplasm;GO:0005829//cytosol;GO:0005833//hemoglobin complex;GO:0032991//protein-containing complex	GO:0003674//molecular_function;GO:0005344//oxygen carrier activity;GO:0005488//binding;GO:0019825//oxygen binding;GO:0020037//heme binding;GO:0036094//small molecule binding;GO:0043167//ion binding;GO:0043169//cation binding;GO:0046872//metal ion binding;GO:0046906//tetrapyrrole binding;GO:0097159//organic cyclic compound binding;GO:0140104//molecular carrier activity;GO:1901363//heterocyclic com…	GO:0006810//transport;GO:0008150//biological_process;GO:0015669//gas transport;GO:0015671//oxygen transport;GO:0042221//response to chemical;GO:0050896//response to stimulus;GO:0051179//localization;GO:0051234//establishment of localization	--
ENSOSIG00000013251	XP_011491824.1 alpha-protein kinase 3 [Oryzias latipes]	5.00167	1.361	-1.87774	2.13416e-08	6.85425e-05	Alpk3	yes	-	-	-	-	-	GO:0004674//protein serine/threonine kinase activity;GO:0005524//ATP binding	GO:0006468//protein phosphorylation	--
ENSOSIG00000001167	XP_020569928.1 fibroblast growth factor 23 isoform X2 [Oryzias latipes]	3.696	1.027	-1.84753	1.69291e-05	0.00552433	fgf23	yes	Human Diseases;Environmental Information Processing;Environmental Information Processing;Environmental Information Processing;Environmental Information Processing;Environmental Information Processing;Cellular Processes;Human Diseases;Human Diseases;Organismal Systems;Human Diseases	Cancer: overview;Signal transduction;Signal transduction;Signal transduction;Signal transduction;Signal transduction;Cell motility;Cancer: specific types;Cancer: specific types;Endocrine system;Cancer: specific types	ko05200//Pathways in cancer;ko04151//PI3K-Akt signaling pathway;ko04020//Calcium signaling pathway;ko04010//MAPK signaling pathway;ko04015//Rap1 signaling pathway;ko04014//Ras signaling pathway;ko04810//Regulation of actin cytoskeleton;ko05224//Breast cancer;ko05226//Gastric cancer;ko04928//Parathyroid hormone synthesis, secretion and action;ko05218//Melanoma	K22428;K22428;K22428;K22428;K22428;K22428;K22428;K22428;K22428;K22428;K22428	GO:0005575//cellular_component;GO:0005576//extracellular region;GO:0005615//extracellular space;GO:0005622//intracellular anatomical structure;GO:0005737//cytoplasm;GO:0005783//endoplasmic reticulum;GO:0005788//endoplasmic reticulum lumen;GO:0005794//Golgi apparatus;GO:0005796//Golgi lumen;GO:0012505//endomembrane system;GO:0031974//membrane-enclosed lumen;GO:0043226//organelle;GO:0043227//membra…	GO:0003674//molecular_function;GO:0003824//catalytic activity;GO:0004672//protein kinase activity;GO:0004713//protein tyrosine kinase activity;GO:0005085//guanyl-nucleotide exchange factor activity;GO:0005102//signaling receptor binding;GO:0005104//fibroblast growth factor receptor binding;GO:0005105//type 1 fibroblast growth factor receptor binding;GO:0005488//binding;GO:0005515//protein binding…	GO:0000165//MAPK cascade;GO:0001932//regulation of protein phosphorylation;GO:0001934//positive regulation of protein phosphorylation;GO:0006355//regulation of transcription, DNA-templated;GO:0006464//cellular protein modification process;GO:0006468//protein phosphorylation;GO:0006629//lipid metabolic process;GO:0006644//phospholipid metabolic process;GO:0006650//glycerophospholipid metabolic pro…	--
MSTRG.18089	Mucin-5AC [Oryzias melastigma]	9.60033	2.66867	-1.84697	9.78161e-06	0.00401755	MUC5AC	yes	Organismal Systems	Immune system	ko04657//IL-17 signaling pathway	K21125	-	-	-	--
ENSOSIG00000019762	XP_023820609.1 nicotinamide riboside kinase 2 isoform X1 [Oryzias latipes]	80.465	22.8663	-1.81514	2.30182e-08	6.85425e-05	NMRK2	yes	Metabolism;Metabolism	Global and overview maps;Metabolism of cofactors and vitamins	ko01100//Metabolic pathways;ko00760//Nicotinate and nicotinamide metabolism	K10524;K10524	GO:0005737//cytoplasm	GO:0004849//uridine kinase activity;GO:0005525//GTP binding	GO:0006777//Mo-molybdopterin cofactor biosynthetic process;GO:0008150//biological_process;GO:0046108//uridine metabolic process	--
ENSOSIG00000008985	XP_004068152.1 regulator of G-protein signaling 21 isoform X1 [Oryzias latipes]	6.02767	1.73833	-1.79389	0.000219563	0.0318191	RGS18	yes	-	-	-	-	GO:0005737//cytoplasm	GO:0005085//guanyl-nucleotide exchange factor activity	-	--
ENSOSIG00000022473	XP_004073377.1 gastrotropin [Oryzias latipes]	34.2833	10.008	-1.77635	3.73053e-08	9.69733e-05	Fabp6	yes	Organismal Systems	Endocrine system	ko03320//PPAR signaling pathway	K08755	-	-	-	--
ENSOSIG00000018270	XP_004084448.1 ankyrin repeat domain-containing protein 9 [Oryzias latipes]	36.0603	10.6337	-1.76177	7.03568e-08	0.00013967	ANKRD9	yes	-	-	-	-	GO:0005575//cellular_component;GO:0005622//intracellular anatomical structure;GO:0005737//cytoplasm;GO:0005829//cytosol	GO:0003674//molecular_function;GO:0003824//catalytic activity;GO:0016787//hydrolase activity	GO:0006464//cellular protein modification process;GO:0006807//nitrogen compound metabolic process;GO:0008150//biological_process;GO:0008152//metabolic process;GO:0009987//cellular process;GO:0019538//protein metabolic process;GO:0036211//protein modification process;GO:0043170//macromolecule metabolic process;GO:0043412//macromolecule modification;GO:0043687//post-translational protein modificati…	--
ENSOSIG00000008276	RVE62621.1 hypothetical protein OJAV_G00159120 [Oryzias javanicus]	24.8693	7.34267	-1.75999	4.11833e-06	0.00224036	Nr4a3	yes	Human Diseases	Cancer: overview	ko05202//Transcriptional misregulation in cancer	K08559	GO:0000323//lytic vacuole;GO:0005575//cellular_component;GO:0005622//intracellular anatomical structure;GO:0005634//nucleus;GO:0005654//nucleoplasm;GO:0005667//transcription regulator complex;GO:0005737//cytoplasm;GO:0005764//lysosome;GO:0005773//vacuole;GO:0031974//membrane-enclosed lumen;GO:0031981//nuclear lumen;GO:0032991//protein-containing complex;GO:0042629//mast cell granule;GO:0043226//o…	GO:0000976//transcription cis-regulatory region binding;GO:0000977//RNA polymerase II transcription regulatory region sequence-specific DNA binding;GO:0000978//RNA polymerase II cis-regulatory region sequence-specific DNA binding;GO:0000981//DNA-binding transcription factor activity, RNA polymerase II-specific;GO:0000987//cis-regulatory region sequence-specific DNA binding;GO:0001067//transcripti…	GO:0000122//negative regulation of transcription by RNA polymerase II;GO:0000302//response to reactive oxygen species;GO:0000902//cell morphogenesis;GO:0000904//cell morphogenesis involved in differentiation;GO:0001704//formation of primary germ layer;GO:0001707//mesoderm formation;GO:0001775//cell activation;GO:0001817//regulation of cytokine production;GO:0001819//positive regulation of cytokin…	NGFIB-like
ENSOSIG00000004750	XP_004073820.1 uncharacterized protein LOC101157867 [Oryzias latipes]	16.096	4.86267	-1.72688	0.000111599	0.0196927	--	yes	-	-	-	-	-	-	-	--
MSTRG.33237	-	5.29467	1.60667	-1.72047	6.58562e-06	0.00301697	--	yes	-	-	-	-	-	-	-	--
ENSOSIG00000000908	XP_011488129.1 solute carrier family 15 member 1 [Oryzias latipes]	45.2227	14.1167	-1.67965	4.97221e-06	0.00252017	Slc15a1	yes	Organismal Systems	Digestive system	ko04974//Protein digestion and absorption	K14206	GO:0016020//membrane;GO:0016021//integral component of membrane	GO:0015333//peptide:proton symporter activity;GO:0022857//transmembrane transporter activity	GO:0015833//peptide transport;GO:0055085//transmembrane transport	--
ENSOSIG00000017307	XP_004077322.1 ankyrin repeat domain-containing protein 1 [Oryzias latipes]	8.685	2.78233	-1.64223	7.17895e-07	0.000684068	ANKRD1	yes	-	-	-	-	GO:0001650//fibrillar center;GO:0005575//cellular_component;GO:0005622//intracellular anatomical structure;GO:0005634//nucleus;GO:0005654//nucleoplasm;GO:0005667//transcription regulator complex;GO:0005730//nucleolus;GO:0005737//cytoplasm;GO:0005829//cytosol;GO:0030016//myofibril;GO:0030017//sarcomere;GO:0031674//I band;GO:0031974//membrane-enclosed lumen;GO:0031981//nuclear lumen;GO:0032991//pro…	GO:0002039//p53 binding;GO:0003674//molecular_function;GO:0003676//nucleic acid binding;GO:0003677//DNA binding;GO:0003712//transcription coregulator activity;GO:0003713//transcription coactivator activity;GO:0003714//transcription corepressor activity;GO:0003779//actin binding;GO:0005488//binding;GO:0005515//protein binding;GO:0008092//cytoskeletal protein binding;GO:0008134//transcription facto…	GO:0000122//negative regulation of transcription by RNA polymerase II;GO:0001666//response to hypoxia;GO:0002237//response to molecule of bacterial origin;GO:0002791//regulation of peptide secretion;GO:0002793//positive regulation of peptide secretion;GO:0003007//heart morphogenesis;GO:0006355//regulation of transcription, DNA-templated;GO:0006357//regulation of transcription by RNA polymerase II…	--
ENSOSIG00000009579	XP_004081301.1 XK-related protein 9 [Oryzias latipes]	2.88133	0.923333	-1.64181	0.000304309	0.04002	xkr9	yes	-	-	-	-	GO:0005575//cellular_component;GO:0016020//membrane;GO:0016021//integral component of membrane;GO:0031224//intrinsic component of membrane	-	-	--
MSTRG.19129	stimulated by retinoic acid gene 6 protein-like isoform X2 [Oryzias latipes]	5.107	1.657	-1.6239	3.9887e-05	0.00969581	Stra6l	yes	-	-	-	-	GO:0016020//membrane	-	GO:0015850//organic hydroxy compound transport;GO:0035461//vitamin transmembrane transport	--
ENSOSIG00000005338	XP_004081154.1 OTU domain-containing protein 1 [Oryzias latipes]	38.2367	12.5717	-1.60478	3.12633e-05	0.00836801	OTUD1	yes	-	-	-	-	-	GO:0003674//molecular_function;GO:0003824//catalytic activity;GO:0004843//thiol-dependent deubiquitinase;GO:0008233//peptidase activity;GO:0008234//cysteine-type peptidase activity;GO:0016787//hydrolase activity;GO:0019783//ubiquitin-like protein-specific protease activity;GO:0101005//deubiquitinase activity;GO:0140096//catalytic activity, acting on a protein	GO:0006464//cellular protein modification process;GO:0006508//proteolysis;GO:0006807//nitrogen compound metabolic process;GO:0008150//biological_process;GO:0008152//metabolic process;GO:0009987//cellular process;GO:0016579//protein deubiquitination;GO:0019538//protein metabolic process;GO:0036211//protein modification process;GO:0043170//macromolecule metabolic process;GO:0043412//macromolecule m…	--
ENSOSIG00000019278	XP_004075616.1 mitochondrial uncoupling protein 2 [Oryzias latipes]	7.91433	2.61367	-1.59839	7.16717e-06	0.00322144	ucp2	yes	-	-	-	-	GO:0039623//T=25 icosahedral viral capsid	-	GO:0075509//endocytosis involved in viral entry into host cell	--
MSTRG.4193	mucin-17-like isoform X5 [Oryzias latipes]	10.387	3.441	-1.59388	0.000391478	0.0459398	--	yes	-	-	-	-	-	-	-	--
ENSOSIG00000003218	XP_020555385.1 phosphatidate phosphatase LPIN1 isoform X1 [Oryzias latipes]	92.2493	31.562	-1.54735	1.4133e-07	0.000198045	LPIN1	yes	Metabolism;Environmental Information Processing;Human Diseases;Metabolism;Metabolism	Global and overview maps;Signal transduction;Endocrine and metabolic disease;Lipid metabolism;Lipid metabolism	ko01100//Metabolic pathways;ko04150//mTOR signaling pathway;ko04936//Alcoholic liver disease;ko00564//Glycerophospholipid metabolism;ko00561//Glycerolipid metabolism	K15728;K15728;K15728;K15728;K15728	-	GO:0016787//hydrolase activity	GO:0008152//metabolic process	--
ENSOSIG00000012215	XP_023815134.1 DNA damage-inducible transcript 4-like protein isoform X2 [Oryzias latipes]	24.054	8.235	-1.54644	4.91812e-06	0.00252017	ddit4l	yes	-	-	-	-	GO:0005737//cytoplasm	-	GO:0009968//negative regulation of signal transduction	--
ENSOSIG00000019502	XP_004086177.1 peptidyl-prolyl cis-trans isomerase FKBP5 isoform X1 [Oryzias latipes]	336.769	116.043	-1.5371	6.84776e-07	0.000679697	FKBP5	yes	Organismal Systems	Endocrine system	ko04915//Estrogen signaling pathway	K09571	GO:0005575//cellular_component;GO:0005622//intracellular anatomical structure;GO:0005634//nucleus;GO:0005654//nucleoplasm;GO:0005737//cytoplasm;GO:0005829//cytosol;GO:0019867//outer membrane;GO:0031974//membrane-enclosed lumen;GO:0031981//nuclear lumen;GO:0043226//organelle;GO:0043227//membrane-bounded organelle;GO:0043229//intracellular organelle;GO:0043231//intracellular membrane-bounded organe…	GO:0003674//molecular_function;GO:0003755//peptidyl-prolyl cis-trans isomerase activity;GO:0003824//catalytic activity;GO:0005198//structural molecule activity;GO:0005488//binding;GO:0005515//protein binding;GO:0005527//macrolide binding;GO:0005528//FK506 binding;GO:0016853//isomerase activity;GO:0016859//cis-trans isomerase activity;GO:0031072//heat shock protein binding;GO:0097159//organic cycl…	GO:0000413//protein peptidyl-prolyl isomerization;GO:0006457//protein folding;GO:0006464//cellular protein modification process;GO:0006807//nitrogen compound metabolic process;GO:0008150//biological_process;GO:0008152//metabolic process;GO:0009605//response to external stimulus;GO:0009607//response to biotic stimulus;GO:0009617//response to bacterium;GO:0009987//cellular process;GO:0018193//pepti…	--
ENSOSIG00000005751	NP_001098140.1 caspase-3 [Oryzias latipes]	10.3677	3.58467	-1.53218	1.54567e-06	0.00118778	CASP3	yes	Human Diseases;Human Diseases;Human Diseases;Human Diseases;Human Diseases;Environmental Information Processing;Human Diseases;Human Diseases;Human Diseases;Human Diseases;Human Diseases;Human Diseases;Human Diseases;Human Diseases;Human Diseases;Human Diseases;Human Diseases;Human Diseases;Human Diseases;Human Diseases;Human Diseases;Human Diseases;Human Diseases;Cellular Processes;Human Disease…	Cancer: overview;Neurodegenerative disease;Infectious disease: viral;Neurodegenerative disease;Infectious disease: viral;Signal transduction;Neurodegenerative disease;Neurodegenerative disease;Infectious disease: bacterial;Infectious disease: viral;Infectious disease: bacterial;Infectious disease: viral;Neurodegenerative disease;Infectious disease: viral;Cancer: overview;Neurodegenerative disease…	ko05200//Pathways in cancer;ko05022//Pathways of neurodegeneration - multiple diseases;ko05165//Human papillomavirus infection;ko05010//Alzheimer disease;ko05168//Herpes simplex virus 1 infection;ko04010//MAPK signaling pathway;ko05014//Amyotrophic lateral sclerosis;ko05016//Huntington disease;ko05130//Pathogenic Escherichia coli infection;ko05169//Epstein-Barr virus infection;ko05132//Salmonella…	K02187;K02187;K02187;K02187;K02187;K02187;K02187;K02187;K02187;K02187;K02187;K02187;K02187;K02187;K02187;K02187;K02187;K02187;K02187;K02187;K02187;K02187;K02187;K02187;K02187;K02187;K02187;K02187;K02187;K02187;K02187;K02187;K02187;K02187;K02187;K02187;K02187;K02187;K02187;K02187;K02187;K02187;K02187;K02187	-	-	-	--
ENSOSIG00000014799	XP_020562196.1 smoothelin-like protein 1 [Oryzias latipes]	9.66767	3.355	-1.52685	4.37004e-05	0.0102062	Smtn	yes	-	-	-	-	-	GO:0005515//protein binding	-	--
ENSOSIG00000012257	XP_004079988.1 serine protease 27 [Oryzias latipes]	387.213	134.555	-1.52493	3.13094e-06	0.00196277	TMPRSS3	yes	-	-	-	-	-	GO:0004252//serine-type endopeptidase activity	GO:0006508//proteolysis	--
ENSOSIG00000017320	XP_011480889.1 phosphorylase b kinase gamma catalytic chain, skeletal muscle/heart isoform isoform X1 [Oryzias latipes]	18.208	6.357	-1.51815	1.0514e-05	0.0041744	PHKG1	yes	Environmental Information Processing;Organismal Systems;Organismal Systems	Signal transduction;Endocrine system;Endocrine system	ko04020//Calcium signaling pathway;ko04910//Insulin signaling pathway;ko04922//Glucagon signaling pathway	K00871;K00871;K00871	GO:0005575//cellular_component;GO:0005622//intracellular anatomical structure;GO:0005737//cytoplasm;GO:0005829//cytosol;GO:0005964//phosphorylase kinase complex;GO:0030016//myofibril;GO:0032991//protein-containing complex;GO:0043226//organelle;GO:0043228//non-membrane-bounded organelle;GO:0043229//intracellular organelle;GO:0043232//intracellular non-membrane-bounded organelle;GO:0043292//contrac…	GO:0000166//nucleotide binding;GO:0003674//molecular_function;GO:0003677//DNA binding;GO:0003824//catalytic activity;GO:0004672//protein kinase activity;GO:0004674//protein serine/threonine kinase activity;GO:0004683//calmodulin-dependent protein kinase activity;GO:0004689//phosphorylase kinase activity;GO:0005488//binding;GO:0005515//protein binding;GO:0005516//calmodulin binding;GO:0005524//ATP…	GO:0000271//polysaccharide biosynthetic process;GO:0005975//carbohydrate metabolic process;GO:0005976//polysaccharide metabolic process;GO:0005977//glycogen metabolic process;GO:0005978//glycogen biosynthetic process;GO:0006073//cellular glucan metabolic process;GO:0006091//generation of precursor metabolites and energy;GO:0006112//energy reserve metabolic process;GO:0006464//cellular protein mod…	--
ENSOSIG00000004863	XP_011481422.1 early growth response protein 1 [Oryzias latipes]	18.4523	6.45133	-1.51613	8.77478e-05	0.0165899	egr1	yes	Human Diseases;Human Diseases;Environmental Information Processing;Organismal Systems;Human Diseases;Organismal Systems	Infectious disease: viral;Neurodegenerative disease;Signal transduction;Endocrine system;Endocrine and metabolic disease;Endocrine system	ko05166//Human T-cell leukemia virus 1 infection;ko05020//Prion disease;ko04371//Apelin signaling pathway;ko04928//Parathyroid hormone synthesis, secretion and action;ko04933//AGE-RAGE signaling pathway in diabetic complications;ko04912//GnRH signaling pathway	K09203;K09203;K09203;K09203;K09203;K09203	-	GO:0003677//DNA binding	-	zf-C2H2
ENSOSIG00000004857	XP_004076091.1 heat shock protein beta-11 [Oryzias latipes]	20.1143	7.052	-1.51212	2.03789e-05	0.00622391	hspb11	yes	-	-	-	-	-	GO:0016788//hydrolase activity, acting on ester bonds;GO:0051499//D-aminoacyl-tRNA deacylase activity	-	--
ENSOSIG00000000315	XP_004073400.1 uncharacterized protein LOC101169464 [Oryzias latipes]	12.1193	4.25567	-1.50985	2.21789e-06	0.00164482	--	yes	-	-	-	-	-	-	-	--
ENSOSIG00000007562	AIE45489.1 immediate early response protein 2 [Oryzias latipes]	23.6907	8.40267	-1.4954	4.22215e-06	0.00224036	ier2	yes	-	-	-	-	-	-	-	--
ENSOSIG00000016611	XP_004085205.1 peptidase inhibitor 15 [Oryzias latipes]	14.7693	5.32367	-1.47211	2.88715e-06	0.00187501	pi15a	yes	-	-	-	-	GO:0005575//cellular_component;GO:0005576//extracellular region	GO:0003674//molecular_function;GO:0004857//enzyme inhibitor activity;GO:0030234//enzyme regulator activity;GO:0030414//peptidase inhibitor activity;GO:0061134//peptidase regulator activity;GO:0098772//molecular function regulator	GO:0007275//multicellular organism development;GO:0008150//biological_process;GO:0009892//negative regulation of metabolic process;GO:0010466//negative regulation of peptidase activity;GO:0010605//negative regulation of macromolecule metabolic process;GO:0019222//regulation of metabolic process;GO:0030162//regulation of proteolysis;GO:0031323//regulation of cellular metabolic process;GO:0031324//…	--
MSTRG.19507	paired box protein and transposase domain containing protein [Lasius niger]	4.03867	1.456	-1.47187	3.5343e-05	0.00905312	tc1a	yes	Metabolism;Metabolism;Metabolism;Metabolism	Global and overview maps;Nucleotide metabolism;Nucleotide metabolism;Metabolism of cofactors and vitamins	ko01100//Metabolic pathways;ko00230//Purine metabolism;ko00240//Pyrimidine metabolism;ko00760//Nicotinate and nicotinamide metabolism	K01081;K01081;K01081;K01081	-	GO:0003824//catalytic activity	-	--
ENSOSIG00000019129	XP_023811762.1 protein-glutamine gamma-glutamyltransferase 2 [Oryzias latipes]	13.6193	4.928	-1.46658	0.000217306	0.0317586	tgl2	yes	-	-	-	-	-	GO:0003674//molecular_function;GO:0003810//protein-glutamine gamma-glutamyltransferase activity;GO:0003824//catalytic activity;GO:0005488//binding;GO:0016740//transferase activity;GO:0016746//acyltransferase activity;GO:0016755//aminoacyltransferase activity;GO:0043167//ion binding;GO:0043169//cation binding;GO:0046872//metal ion binding;GO:0140096//catalytic activity, acting on a protein	GO:0006464//cellular protein modification process;GO:0006807//nitrogen compound metabolic process;GO:0008150//biological_process;GO:0008152//metabolic process;GO:0009987//cellular process;GO:0018149//peptide cross-linking;GO:0019538//protein metabolic process;GO:0036211//protein modification process;GO:0043170//macromolecule metabolic process;GO:0043412//macromolecule modification;GO:0044237//cel…	--
ENSOSIG00000009993	XP_004082638.2 glutathione-specific gamma-glutamylcyclotransferase 1 [Oryzias latipes]	21.767	7.902	-1.46185	4.54827e-05	0.0104649	chac1	yes	Metabolism;Metabolism	Global and overview maps;Metabolism of other amino acids	ko01100//Metabolic pathways;ko00480//Glutathione metabolism	K07232;K07232	-	GO:0003839//gamma-glutamylcyclotransferase activity	GO:0006751//glutathione catabolic process	--
ENSOSIG00000021756	XP_011472634.2 myosin phosphatase Rho-interacting protein [Oryzias latipes]	8.75	3.20933	-1.44701	1.42473e-05	0.00496109	Triobp	yes	-	-	-	-	-	GO:0005524//ATP binding;GO:0051082//unfolded protein binding	GO:0007059//chromosome segregation;GO:0030261//chromosome condensation	--
ENSOSIG00000001322	XP_004086917.1 metalloreductase STEAP2 [Oryzias latipes]	7.94733	2.93167	-1.43875	0.00032762	0.0410767	STEAP2	yes	Organismal Systems	Digestive system	ko04978//Mineral absorption	K14738	GO:0000139//Golgi membrane;GO:0005575//cellular_component;GO:0005622//intracellular anatomical structure;GO:0005737//cytoplasm;GO:0005768//endosome;GO:0005769//early endosome;GO:0005794//Golgi apparatus;GO:0005798//Golgi-associated vesicle;GO:0005829//cytosol;GO:0005886//plasma membrane;GO:0005887//integral component of plasma membrane;GO:0010008//endosome membrane;GO:0012505//endomembrane system…	GO:0003674//molecular_function;GO:0003824//catalytic activity;GO:0005215//transporter activity;GO:0005488//binding;GO:0008823//cupric reductase activity;GO:0016491//oxidoreductase activity;GO:0016651//oxidoreductase activity, acting on NAD(P)H;GO:0016722//oxidoreductase activity, acting on metal ions;GO:0016723//oxidoreductase activity, acting on metal ions, NAD or NADP as acceptor;GO:0043167//io…	GO:0000041//transition metal ion transport;GO:0006810//transport;GO:0006811//ion transport;GO:0006812//cation transport;GO:0006825//copper ion transport;GO:0006826//iron ion transport;GO:0006887//exocytosis;GO:0006892//post-Golgi vesicle-mediated transport;GO:0006893//Golgi to plasma membrane transport;GO:0006897//endocytosis;GO:0008150//biological_process;GO:0008152//metabolic process;GO:0009719…	--
ENSOSIG00000009508	NP_001156600.1 thrombospondin-1 precursor [Oryzias latipes]	93.5017	34.609	-1.43384	3.41161e-07	0.000369415	THBS1	yes	Environmental Information Processing;Human Diseases;Environmental Information Processing;Human Diseases;Cellular Processes;Human Diseases;Cellular Processes;Environmental Information Processing;Environmental Information Processing;Cellular Processes;Human Diseases;Human Diseases	Signal transduction;Infectious disease: viral;Signal transduction;Cancer: overview;Cellular community - eukaryotes;Cancer: overview;Transport and catabolism;Signal transduction;Signaling molecules and interaction;Cell growth and death;Infectious disease: parasitic;Cancer: specific types	ko04151//PI3K-Akt signaling pathway;ko05165//Human papillomavirus infection;ko04015//Rap1 signaling pathway;ko05205//Proteoglycans in cancer;ko04510//Focal adhesion;ko05206//MicroRNAs in cancer;ko04145//Phagosome;ko04350//TGF-beta signaling pathway;ko04512//ECM-receptor interaction;ko04115//p53 signaling pathway;ko05144//Malaria;ko05219//Bladder cancer	K16857;K16857;K16857;K16857;K16857;K16857;K16857;K16857;K16857;K16857;K16857;K16857	GO:0005576//extracellular region	GO:0005509//calcium ion binding;GO:0005515//protein binding	GO:0007155//cell adhesion;GO:0007165//signal transduction	--
ENSOSIG00000017618	XP_004081710.2 uncharacterized protein LOC101157897 [Oryzias latipes]	16.9897	6.29967	-1.43131	2.25875e-05	0.00664924	NFI1	yes	-	-	-	-	-	-	-	--
ENSOSIG00000008800	XP_011474427.1 alpha-protein kinase 3 isoform X3 [Oryzias latipes]	35.6197	13.674	-1.38124	2.92181e-07	0.000359874	Alpk3	yes	-	-	-	-	-	GO:0004674//protein serine/threonine kinase activity;GO:0005524//ATP binding	GO:0006468//protein phosphorylation	--
ENSOSIG00000010707	XP_011486795.2 arginase-1 isoform X1 [Oryzias latipes]	25.9413	9.975	-1.37886	1.15921e-05	0.00445397	ARG1	yes	Metabolism;Human Diseases;Metabolism;Metabolism;Metabolism	Global and overview maps;Infectious disease: parasitic;Global and overview maps;Amino acid metabolism;Amino acid metabolism	ko01100//Metabolic pathways;ko05146//Amoebiasis;ko01230//Biosynthesis of amino acids;ko00330//Arginine and proline metabolism;ko00220//Arginine biosynthesis	K01476;K01476;K01476;K01476;K01476	GO:0000323//lytic vacuole;GO:0005575//cellular_component;GO:0005576//extracellular region;GO:0005615//extracellular space;GO:0005622//intracellular anatomical structure;GO:0005737//cytoplasm;GO:0005739//mitochondrion;GO:0005740//mitochondrial envelope;GO:0005741//mitochondrial outer membrane;GO:0005764//lysosome;GO:0005766//primary lysosome;GO:0005773//vacuole;GO:0005775//vacuolar lumen;GO:000582…	GO:0003674//molecular_function;GO:0003824//catalytic activity;GO:0004053//arginase activity;GO:0005488//binding;GO:0008783//agmatinase activity;GO:0016787//hydrolase activity;GO:0016810//hydrolase activity, acting on carbon-nitrogen (but not peptide) bonds;GO:0016813//hydrolase activity, acting on carbon-nitrogen (but not peptide) bonds, in linear amidines;GO:0030145//manganese ion binding;GO:004…	GO:0000003//reproduction;GO:0000050//urea cycle;GO:0000302//response to reactive oxygen species;GO:0001101//response to acid chemical;GO:0001562//response to protozoan;GO:0001775//cell activation;GO:0001817//regulation of cytokine production;GO:0001818//negative regulation of cytokine production;GO:0001889//liver development;GO:0001910//regulation of leukocyte mediated cytotoxicity;GO:0001912//po…	--
ENSOSIG00000007614	XP_004075451.1 neutral amino acid transporter B(0) [Oryzias latipes]	48.7137	18.7417	-1.37808	2.59907e-05	0.00734491	SLC1A5	yes	Organismal Systems;Human Diseases	Digestive system;Cancer: overview	ko04974//Protein digestion and absorption;ko05230//Central carbon metabolism in cancer	K05616;K05616	GO:0005575//cellular_component;GO:0005622//intracellular anatomical structure;GO:0005737//cytoplasm;GO:0005886//plasma membrane;GO:0005887//integral component of plasma membrane;GO:0016020//membrane;GO:0016021//integral component of membrane;GO:0031224//intrinsic component of membrane;GO:0031226//intrinsic component of plasma membrane;GO:0031410//cytoplasmic vesicle;GO:0031982//vesicle;GO:0042470…	GO:0001618//virus receptor activity;GO:0003674//molecular_function;GO:0005215//transporter activity;GO:0005342//organic acid transmembrane transporter activity;GO:0008324//cation transmembrane transporter activity;GO:0008509//anion transmembrane transporter activity;GO:0008514//organic anion transmembrane transporter activity;GO:0015075//ion transmembrane transporter activity;GO:0015171//amino ac…	GO:0003333//amino acid transmembrane transport;GO:0006810//transport;GO:0006811//ion transport;GO:0006812//cation transport;GO:0006820//anion transport;GO:0006855//xenobiotic transmembrane transport;GO:0006865//amino acid transport;GO:0006868//glutamine transport;GO:0007154//cell communication;GO:0007165//signal transduction;GO:0008150//biological_process;GO:0009987//cellular process;GO:0010585//…	--
ENSOSIG00000003986	XP_011485240.1 myosin light chain kinase 3 isoform X2 [Oryzias latipes]	23.429	9.016	-1.37774	0.000183464	0.0289546	MYLK4	yes	Environmental Information Processing;Cellular Processes;Cellular Processes;Environmental Information Processing;Organismal Systems;Environmental Information Processing;Organismal Systems;Organismal Systems;Organismal Systems	Signal transduction;Cell motility;Cellular community - eukaryotes;Signal transduction;Endocrine system;Signal transduction;Immune system;Circulatory system;Digestive system	ko04020//Calcium signaling pathway;ko04810//Regulation of actin cytoskeleton;ko04510//Focal adhesion;ko04022//cGMP-PKG signaling pathway;ko04921//Oxytocin signaling pathway;ko04371//Apelin signaling pathway;ko04611//Platelet activation;ko04270//Vascular smooth muscle contraction;ko04971//Gastric acid secretion	K00907;K00907;K00907;K00907;K00907;K00907;K00907;K00907;K00907	-	GO:0003714//transcription corepressor activity;GO:0004672//protein kinase activity;GO:0005524//ATP binding	GO:0006468//protein phosphorylation	--
ENSOSIG00000014478	XP_011471996.1 kelch-like protein 30 [Oryzias latipes]	34.002	13.095	-1.3766	6.71034e-09	3.19708e-05	KLHL30	yes	-	-	-	-	GO:0000151//ubiquitin ligase complex;GO:0005575//cellular_component;GO:0005622//intracellular anatomical structure;GO:0031461//cullin-RING ubiquitin ligase complex;GO:0031463//Cul3-RING ubiquitin ligase complex;GO:0032991//protein-containing complex;GO:1902494//catalytic complex;GO:1990234//transferase complex	GO:0005515//protein binding	GO:0006464//cellular protein modification process;GO:0006807//nitrogen compound metabolic process;GO:0008150//biological_process;GO:0008152//metabolic process;GO:0009987//cellular process;GO:0016567//protein ubiquitination;GO:0019538//protein metabolic process;GO:0032446//protein modification by small protein conjugation;GO:0036211//protein modification process;GO:0043170//macromolecule metabolic…	--
ENSOSIG00000017992	NP_001336125.1 osteoprotegerin a precursor [Oryzias latipes]	20.9103	8.054	-1.37644	3.17243e-07	0.000359874	--	yes	Environmental Information Processing	Signaling molecules and interaction	ko04060//Cytokine-cytokine receptor interaction	K05143	-	GO:0005515//protein binding	GO:0015031//protein transport	--
ENSOSIG00000023712	XP_011491970.1 calcium-independent phospholipase A2-gamma isoform X1 [Oryzias latipes]	15.1363	6.073	-1.31753	1.34385e-05	0.00485049	PNPLA8	yes	-	-	-	-	-	-	GO:0006629//lipid metabolic process	--
MSTRG.25756	short/branched chain specific acyl-CoA dehydrogenase, mitochondrial, partial [Clarias magur]	5.28033	2.12833	-1.3109	0.000302468	0.04002	--	yes	-	-	-	-	-	-	-	--
ENSOSIG00000023573	XP_011477731.1 serine/threonine-protein kinase ULK1 isoform X1 [Oryzias latipes]	12.0077	4.84067	-1.31068	2.2888e-05	0.00664924	ULK1	yes	Human Diseases;Human Diseases;Human Diseases;Human Diseases;Environmental Information Processing;Human Diseases;Cellular Processes;Environmental Information Processing;Organismal Systems;Cellular Processes	Neurodegenerative disease;Neurodegenerative disease;Neurodegenerative disease;Neurodegenerative disease;Signal transduction;Neurodegenerative disease;Transport and catabolism;Signal transduction;Aging;Transport and catabolism	ko05022//Pathways of neurodegeneration - multiple diseases;ko05010//Alzheimer disease;ko05014//Amyotrophic lateral sclerosis;ko05016//Huntington disease;ko04150//mTOR signaling pathway;ko05017//Spinocerebellar ataxia;ko04140//Autophagy - animal;ko04152//AMPK signaling pathway;ko04211//Longevity regulating pathway;ko04137//Mitophagy - animal	K21357;K21357;K21357;K21357;K21357;K21357;K21357;K21357;K21357;K21357	-	GO:0004672//protein kinase activity;GO:0004674//protein serine/threonine kinase activity;GO:0005524//ATP binding	GO:0006468//protein phosphorylation;GO:0031412//gas vesicle organization	--
ENSOSIG00000011977	XP_023811497.1 mucin-5AC isoform X4 [Oryzias latipes]	35.96	14.547	-1.30567	0.000188516	0.0292331	Muc2	yes	Organismal Systems	Immune system	ko04657//IL-17 signaling pathway	K21125	GO:0005575//cellular_component;GO:0005576//extracellular region	GO:0003674//molecular_function;GO:0005488//binding;GO:0005515//protein binding;GO:0008061//chitin binding;GO:0042802//identical protein binding;GO:0042803//protein homodimerization activity;GO:0046983//protein dimerization activity;GO:0097367//carbohydrate derivative binding	GO:0002376//immune system process;GO:0006022//aminoglycan metabolic process;GO:0006030//chitin metabolic process;GO:0006040//amino sugar metabolic process;GO:0006807//nitrogen compound metabolic process;GO:0006950//response to stress;GO:0006952//defense response;GO:0006955//immune response;GO:0006959//humoral immune response;GO:0007599//hemostasis;GO:0008150//biological_process;GO:0008152//metabo…	--
ENSOSIG00000022294	XP_023816157.1 creatine kinase S-type, mitochondrial [Oryzias latipes]	7.419	3.00133	-1.30562	0.000311604	0.0403532	CKMT2	yes	Metabolism;Metabolism	Global and overview maps;Amino acid metabolism	ko01100//Metabolic pathways;ko00330//Arginine and proline metabolism	K00933;K00933	-	GO:0016301//kinase activity;GO:0016772//transferase activity, transferring phosphorus-containing groups	-	--
ENSOSIG00000007658	XP_011482880.1 thrombospondin-2 isoform X1 [Oryzias latipes]	15.1167	6.13133	-1.30187	1.23652e-06	0.00103336	THBS2	yes	Environmental Information Processing;Human Diseases;Cellular Processes;Cellular Processes;Environmental Information Processing;Human Diseases	Signal transduction;Infectious disease: viral;Cellular community - eukaryotes;Transport and catabolism;Signaling molecules and interaction;Infectious disease: parasitic	ko04151//PI3K-Akt signaling pathway;ko05165//Human papillomavirus infection;ko04510//Focal adhesion;ko04145//Phagosome;ko04512//ECM-receptor interaction;ko05144//Malaria	K04659;K04659;K04659;K04659;K04659;K04659	GO:0005575//cellular_component;GO:0005576//extracellular region;GO:0005604//basement membrane;GO:0005622//intracellular anatomical structure;GO:0005737//cytoplasm;GO:0012505//endomembrane system;GO:0030141//secretory granule;GO:0031012//extracellular matrix;GO:0031091//platelet alpha granule;GO:0031410//cytoplasmic vesicle;GO:0031982//vesicle;GO:0043226//organelle;GO:0043227//membrane-bounded org…	GO:0003674//molecular_function;GO:0005488//binding;GO:0005509//calcium ion binding;GO:0005515//protein binding;GO:0005539//glycosaminoglycan binding;GO:0008201//heparin binding;GO:0043167//ion binding;GO:0043168//anion binding;GO:0043169//cation binding;GO:0046872//metal ion binding;GO:0097367//carbohydrate derivative binding;GO:1901681//sulfur compound binding	GO:0007155//cell adhesion;GO:0007165//signal transduction;GO:0008150//biological_process;GO:0016525//negative regulation of angiogenesis;GO:0022603//regulation of anatomical structure morphogenesis;GO:0022610//biological adhesion;GO:0044087//regulation of cellular component biogenesis;GO:0044089//positive regulation of cellular component biogenesis;GO:0045765//regulation of angiogenesis;GO:004851…	--
ENSOSIG00000009001	XP_011487968.1 ATP-binding cassette sub-family A member 12 [Oryzias latipes]	45.0897	18.2903	-1.30172	1.03493e-08	4.10901e-05	ABCA12	yes	Environmental Information Processing	Membrane transport	ko02010//ABC transporters	K05646	GO:0005575//cellular_component;GO:0005622//intracellular anatomical structure;GO:0005737//cytoplasm;GO:0005829//cytosol;GO:0005886//plasma membrane;GO:0005887//integral component of plasma membrane;GO:0009295//nucleoid;GO:0009898//cytoplasmic side of plasma membrane;GO:0012505//endomembrane system;GO:0016020//membrane;GO:0016021//integral component of membrane;GO:0030141//secretory granule;GO:003…	GO:0000166//nucleotide binding;GO:0003674//molecular_function;GO:0003677//DNA binding;GO:0003824//catalytic activity;GO:0003924//GTPase activity;GO:0005047//signal recognition particle binding;GO:0005102//signaling receptor binding;GO:0005215//transporter activity;GO:0005319//lipid transporter activity;GO:0005488//binding;GO:0005515//protein binding;GO:0005524//ATP binding;GO:0005525//GTP binding…	GO:0000910//cytokinesis;GO:0001894//tissue homeostasis;GO:0006351//transcription, DNA-templated;GO:0006614//SRP-dependent cotranslational protein targeting to membrane;GO:0006810//transport;GO:0006811//ion transport;GO:0006817//phosphate ion transport;GO:0006820//anion transport;GO:0006824//cobalt ion transport;GO:0006869//lipid transport;GO:0006887//exocytosis;GO:0007059//chromosome segregation;…	--
ENSOSIG00000003790	XP_020564561.1 interleukin-13 receptor subunit alpha-2 [Oryzias latipes]	18.389	7.52867	-1.28838	4.28989e-05	0.0101482	IL13RA2	yes	Environmental Information Processing;Environmental Information Processing	Signaling molecules and interaction;Signal transduction	ko04060//Cytokine-cytokine receptor interaction;ko04630//JAK-STAT signaling pathway	K05077;K05077	GO:0005575//cellular_component;GO:0005576//extracellular region;GO:0005615//extracellular space;GO:0016020//membrane;GO:0016021//integral component of membrane;GO:0031224//intrinsic component of membrane	GO:0003674//molecular_function;GO:0004888//transmembrane signaling receptor activity;GO:0004896//cytokine receptor activity;GO:0038023//signaling receptor activity;GO:0060089//molecular transducer activity	GO:0002250//adaptive immune response;GO:0002252//immune effector process;GO:0002376//immune system process;GO:0002443//leukocyte mediated immunity;GO:0002449//lymphocyte mediated immunity;GO:0002460//adaptive immune response based on somatic recombination of immune receptors built from immunoglobulin superfamily domains;GO:0002532//production of molecular mediator involved in inflammatory respons…	--
MSTRG.10200	zonadhesin isoform X3 [Oryzias latipes]	29.836	12.257	-1.28345	2.34758e-06	0.00164482	stan	yes	-	-	-	-	-	-	-	--
MSTRG.16186	trichohyalin-like isoform X1 [Oryzias latipes]	19.446	8.01	-1.2796	0.000208137	0.0309176	--	yes	-	-	-	-	-	-	-	--
ENSOSIG00000011585	NP_001265795.1 suppressor of cytokine signaling 3 [Oryzias latipes]	81.3403	33.781	-1.26776	0.000121451	0.0209652	SOCS3	yes	Human Diseases;Human Diseases;Human Diseases;Organismal Systems;Organismal Systems;Human Diseases;Genetic Information Processing;Environmental Information Processing;Human Diseases;Environmental Information Processing;Organismal Systems;Organismal Systems;Organismal Systems;Human Diseases	Infectious disease: viral;Endocrine and metabolic disease;Infectious disease: viral;Endocrine system;Endocrine system;Infectious disease: viral;Folding, sorting and degradation;Signal transduction;Endocrine and metabolic disease;Signal transduction;Development and regeneration;Endocrine system;Endocrine system;Endocrine and metabolic disease	ko05168//Herpes simplex virus 1 infection;ko04932//Non-alcoholic fatty liver disease;ko05160//Hepatitis C;ko04910//Insulin signaling pathway;ko04935//Growth hormone synthesis, secretion and action;ko05164//Influenza A;ko04120//Ubiquitin mediated proteolysis;ko04630//JAK-STAT signaling pathway;ko04931//Insulin resistance;ko04668//TNF signaling pathway;ko04380//Osteoclast differentiation;ko04917//P…	K04696;K04696;K04696;K04696;K04696;K04696;K04696;K04696;K04696;K04696;K04696;K04696;K04696;K04696	GO:0005575//cellular_component;GO:0005622//intracellular anatomical structure;GO:0005737//cytoplasm;GO:0005829//cytosol	GO:0001784//phosphotyrosine residue binding;GO:0003674//molecular_function;GO:0004857//enzyme inhibitor activity;GO:0004860//protein kinase inhibitor activity;GO:0005488//binding;GO:0005515//protein binding;GO:0019207//kinase regulator activity;GO:0019210//kinase inhibitor activity;GO:0019887//protein kinase regulator activity;GO:0030234//enzyme regulator activity;GO:0045309//protein phosphorylat…	GO:0000003//reproduction;GO:0001558//regulation of cell growth;GO:0001568//blood vessel development;GO:0001666//response to hypoxia;GO:0001701//in utero embryonic development;GO:0001763//morphogenesis of a branching structure;GO:0001890//placenta development;GO:0001892//embryonic placenta development;GO:0001932//regulation of protein phosphorylation;GO:0001933//negative regulation of protein phos…	--
ENSOSIG00000016575	XP_004075389.1 zinc finger and BTB domain-containing protein 16-A [Oryzias latipes]	10.814	4.498	-1.26554	0.000290918	0.0390961	zbtb16a	yes	Human Diseases;Human Diseases;Human Diseases	Cancer: overview;Cancer: overview;Cancer: specific types	ko05200//Pathways in cancer;ko05202//Transcriptional misregulation in cancer;ko05221//Acute myeloid leukemia	K10055;K10055;K10055	-	GO:0005515//protein binding	-	ZBTB
MSTRG.33586	zonadhesin isoform X1 [Oryzias latipes]	24.0233	10.0213	-1.26136	1.38666e-05	0.00493031	FCGBP	yes	-	-	-	-	-	-	-	--
ENSOSIG00000005706	XP_023820561.1 zonadhesin isoform X2 [Oryzias latipes]	38.8083	16.3753	-1.24484	2.62076e-05	0.00734491	FCGBP	yes	-	-	-	-	GO:0016020//membrane	-	-	--
ENSOSIG00000014849	XP_023806457.1 titin isoform X8 [Oryzias latipes]	97.4157	41.1317	-1.2439	0.000325056	0.0409708	TTN	yes	Human Diseases;Human Diseases	Cardiovascular disease;Cardiovascular disease	ko05414//Dilated cardiomyopathy;ko05410//Hypertrophic cardiomyopathy	K12567;K12567	GO:0000228//nuclear chromosome;GO:0000793//condensed chromosome;GO:0000794//condensed nuclear chromosome;GO:0005575//cellular_component;GO:0005576//extracellular region;GO:0005622//intracellular anatomical structure;GO:0005634//nucleus;GO:0005694//chromosome;GO:0005737//cytoplasm;GO:0005829//cytosol;GO:0005856//cytoskeleton;GO:0005859//muscle myosin complex;GO:0005865//striated muscle thin filame…	GO:0000166//nucleotide binding;GO:0002020//protease binding;GO:0003674//molecular_function;GO:0003779//actin binding;GO:0003824//catalytic activity;GO:0003993//acid phosphatase activity;GO:0004672//protein kinase activity;GO:0004674//protein serine/threonine kinase activity;GO:0004713//protein tyrosine kinase activity;GO:0005198//structural molecule activity;GO:0005200//structural constituent of …	GO:0000070//mitotic sister chromatid segregation;GO:0000278//mitotic cell cycle;GO:0000280//nuclear division;GO:0000819//sister chromatid segregation;GO:0001701//in utero embryonic development;GO:0001756//somitogenesis;GO:0001932//regulation of protein phosphorylation;GO:0002576//platelet degranulation;GO:0002791//regulation of peptide secretion;GO:0002793//positive regulation of peptide secretio…	--
ENSOSIG00000016059	XP_011490113.1 phosphatidate phosphatase LPIN1 isoform X1 [Oryzias latipes]	12.9997	5.51567	-1.23687	1.4578e-05	0.00496109	LPIN1	yes	Metabolism;Environmental Information Processing;Human Diseases;Metabolism;Metabolism	Global and overview maps;Signal transduction;Endocrine and metabolic disease;Lipid metabolism;Lipid metabolism	ko01100//Metabolic pathways;ko04150//mTOR signaling pathway;ko04936//Alcoholic liver disease;ko00564//Glycerophospholipid metabolism;ko00561//Glycerolipid metabolism	K15728;K15728;K15728;K15728;K15728	GO:0016020//membrane	GO:0008083//growth factor activity;GO:0008113//peptide-methionine (S)-S-oxide reductase activity	GO:0006979//response to oxidative stress;GO:0030091//protein repair	--
ENSOSIG00000018418	RVE72496.1 hypothetical protein OJAV_G00042280 [Oryzias javanicus]	30.8817	13.219	-1.22414	0.000337166	0.0418332	Khk	yes	Metabolism;Metabolism	Global and overview maps;Carbohydrate metabolism	ko01100//Metabolic pathways;ko00051//Fructose and mannose metabolism	K00846;K00846	GO:0005575//cellular_component;GO:0005622//intracellular anatomical structure;GO:0005634//nucleus;GO:0005737//cytoplasm;GO:0005829//cytosol;GO:0043226//organelle;GO:0043227//membrane-bounded organelle;GO:0043229//intracellular organelle;GO:0043231//intracellular membrane-bounded organelle	GO:0000166//nucleotide binding;GO:0003674//molecular_function;GO:0003824//catalytic activity;GO:0004454//ketohexokinase activity;GO:0004747//ribokinase activity;GO:0005488//binding;GO:0005524//ATP binding;GO:0008662//1-phosphofructokinase activity;GO:0016301//kinase activity;GO:0016740//transferase activity;GO:0016772//transferase activity, transferring phosphorus-containing groups;GO:0016773//ph…	GO:0005975//carbohydrate metabolic process;GO:0005996//monosaccharide metabolic process;GO:0006000//fructose metabolic process;GO:0006001//fructose catabolic process;GO:0006081//cellular aldehyde metabolic process;GO:0006082//organic acid metabolic process;GO:0006090//pyruvate metabolic process;GO:0006091//generation of precursor metabolites and energy;GO:0006096//glycolytic process;GO:0006109//r…	--
MSTRG.10201	zonadhesin isoform X3 [Oryzias latipes]	27.9793	11.98	-1.22373	1.25797e-06	0.00103336	ZAN	yes	-	-	-	-	-	-	-	--
ENSOSIG00000004596	XP_004068614.1 ATP-dependent 6-phosphofructokinase, muscle type [Oryzias latipes]	113.171	49.0213	-1.20702	2.57247e-06	0.00175089	PFKM	yes	Metabolism;Organismal Systems;Environmental Information Processing;Metabolism;Organismal Systems;Environmental Information Processing;Human Diseases;Metabolism;Genetic Information Processing;Metabolism;Metabolism;Metabolism;Metabolism	Global and overview maps;Endocrine system;Signal transduction;Global and overview maps;Endocrine system;Signal transduction;Cancer: overview;Global and overview maps;Folding, sorting and degradation;Carbohydrate metabolism;Carbohydrate metabolism;Carbohydrate metabolism;Carbohydrate metabolism	ko01100//Metabolic pathways;ko04919//Thyroid hormone signaling pathway;ko04152//AMPK signaling pathway;ko01200//Carbon metabolism;ko04922//Glucagon signaling pathway;ko04066//HIF-1 signaling pathway;ko05230//Central carbon metabolism in cancer;ko01230//Biosynthesis of amino acids;ko03018//RNA degradation;ko00010//Glycolysis / Gluconeogenesis;ko00052//Galactose metabolism;ko00051//Fructose and man…	K00850;K00850;K00850;K00850;K00850;K00850;K00850;K00850;K00850;K00850;K00850;K00850;K00850	-	GO:0003872//6-phosphofructokinase activity;GO:0016773//phosphotransferase activity, alcohol group as acceptor;GO:0047334//diphosphate-fructose-6-phosphate 1-phosphotransferase activity	GO:0006096//glycolytic process	--
ENSOSIG00000008780	XP_004086853.1 monocarboxylate transporter 12 [Oryzias latipes]	22.606	9.82433	-1.20227	0.000292129	0.0390961	slc16a12b	yes	-	-	-	-	GO:0005575//cellular_component;GO:0005886//plasma membrane;GO:0005887//integral component of plasma membrane;GO:0016020//membrane;GO:0016021//integral component of membrane;GO:0031224//intrinsic component of membrane;GO:0031226//intrinsic component of plasma membrane;GO:0071944//cell periphery	GO:0003674//molecular_function;GO:0005215//transporter activity;GO:0005308//creatine transmembrane transporter activity;GO:0005342//organic acid transmembrane transporter activity;GO:0008028//monocarboxylic acid transmembrane transporter activity;GO:0008509//anion transmembrane transporter activity;GO:0008514//organic anion transmembrane transporter activity;GO:0015075//ion transmembrane transpor…	GO:0003333//amino acid transmembrane transport;GO:0006810//transport;GO:0006811//ion transport;GO:0006820//anion transport;GO:0006855//xenobiotic transmembrane transport;GO:0006865//amino acid transport;GO:0008150//biological_process;GO:0015711//organic anion transport;GO:0015718//monocarboxylic acid transport;GO:0015849//organic acid transport;GO:0015881//creatine transmembrane transport;GO:0034…	--
ENSOSIG00000013499	XP_023809995.1 cystathionine gamma-lyase [Oryzias latipes]	81.4503	35.5407	-1.19645	5.00077e-07	0.000517949	CTH	yes	Metabolism;Metabolism;Metabolism;Metabolism;Metabolism	Global and overview maps;Global and overview maps;Amino acid metabolism;Amino acid metabolism;Metabolism of other amino acids	ko01100//Metabolic pathways;ko01230//Biosynthesis of amino acids;ko00270//Cysteine and methionine metabolism;ko00260//Glycine, serine and threonine metabolism;ko00450//Selenocompound metabolism	K01758;K01758;K01758;K01758;K01758	GO:0005575//cellular_component;GO:0005622//intracellular anatomical structure;GO:0005634//nucleus;GO:0005737//cytoplasm;GO:0005829//cytosol;GO:0043226//organelle;GO:0043227//membrane-bounded organelle;GO:0043229//intracellular organelle;GO:0043231//intracellular membrane-bounded organelle	GO:0003674//molecular_function;GO:0003824//catalytic activity;GO:0003961//O-acetylhomoserine aminocarboxypropyltransferase activity;GO:0003962//cystathionine gamma-synthase activity;GO:0004121//cystathionine beta-lyase activity;GO:0004123//cystathionine gamma-lyase activity;GO:0004124//cysteine synthase activity;GO:0004375//glycine dehydrogenase (decarboxylating) activity;GO:0004400//histidinol-p…	GO:0000096//sulfur amino acid metabolic process;GO:0000097//sulfur amino acid biosynthetic process;GO:0000098//sulfur amino acid catabolic process;GO:0000105//histidine biosynthetic process;GO:0001558//regulation of cell growth;GO:0006082//organic acid metabolic process;GO:0006355//regulation of transcription, DNA-templated;GO:0006464//cellular protein modification process;GO:0006518//peptide met…	--
ENSOSIG00000005888	XP_004081148.3 procollagen C-endopeptidase enhancer 2 [Oryzias latipes]	15.9583	6.96567	-1.19598	1.30273e-05	0.00477439	PCOLCE2	yes	-	-	-	-	GO:0005575//cellular_component;GO:0005576//extracellular region	GO:0003674//molecular_function;GO:0004197//cysteine-type endopeptidase activity;GO:0005488//binding;GO:0005518//collagen binding;GO:0005539//glycosaminoglycan binding;GO:0008047//enzyme activator activity;GO:0008201//heparin binding;GO:0016504//peptidase activator activity;GO:0019855//calcium channel inhibitor activity;GO:0030234//enzyme regulator activity;GO:0043167//ion binding;GO:0043168//anio…	GO:0008150//biological_process;GO:0009893//positive regulation of metabolic process;GO:0009987//cellular process;GO:0010033//response to organic substance;GO:0010604//positive regulation of macromolecule metabolic process;GO:0010952//positive regulation of peptidase activity;GO:0019222//regulation of metabolic process;GO:0030162//regulation of proteolysis;GO:0031323//regulation of cellular metabo…	--
ENSOSIG00000020871	XP_020559497.1 uncharacterized protein LOC105354194 isoform X1 [Oryzias latipes]	28.4353	12.448	-1.19177	0.00022464	0.0322372	Ppp1r3a	yes	Organismal Systems;Human Diseases	Endocrine system;Endocrine and metabolic disease	ko04910//Insulin signaling pathway;ko04931//Insulin resistance	K07189;K07189	GO:0000164//protein phosphatase type 1 complex;GO:0005575//cellular_component;GO:0005622//intracellular anatomical structure;GO:0005737//cytoplasm;GO:0008287//protein serine/threonine phosphatase complex;GO:0016020//membrane;GO:0016021//integral component of membrane;GO:0031224//intrinsic component of membrane;GO:0032991//protein-containing complex;GO:1902494//catalytic complex;GO:1903293//phosph…	GO:0003674//molecular_function;GO:0003824//catalytic activity;GO:0004721//phosphoprotein phosphatase activity;GO:0004722//protein serine/threonine phosphatase activity;GO:0005515//protein binding;GO:0016787//hydrolase activity;GO:0016788//hydrolase activity, acting on ester bonds;GO:0016791//phosphatase activity;GO:0042578//phosphoric ester hydrolase activity;GO:0140096//catalytic activity, actin…	GO:0005975//carbohydrate metabolic process;GO:0005976//polysaccharide metabolic process;GO:0005977//glycogen metabolic process;GO:0006073//cellular glucan metabolic process;GO:0006091//generation of precursor metabolites and energy;GO:0006112//energy reserve metabolic process;GO:0006464//cellular protein modification process;GO:0006470//protein dephosphorylation;GO:0006793//phosphorus metabolic p…	--
ENSOSIG00000008511	XP_004077051.1 synuclein isoform X1 [Oryzias latipes]	159.699	69.912	-1.19174	1.91575e-05	0.0059655	--	yes	-	-	-	-	-	-	-	--
ENSOSIG00000015262	XP_011480157.1 sodium-dependent phosphate transporter 1-B [Oryzias latipes]	82.2183	36.0907	-1.18783	5.81792e-06	0.00277189	slc20a1b	yes	-	-	-	-	GO:0005575//cellular_component;GO:0005886//plasma membrane;GO:0005887//integral component of plasma membrane;GO:0016020//membrane;GO:0016021//integral component of membrane;GO:0031224//intrinsic component of membrane;GO:0031226//intrinsic component of plasma membrane;GO:0071944//cell periphery	GO:0003674//molecular_function;GO:0005215//transporter activity;GO:0005315//inorganic phosphate transmembrane transporter activity;GO:0005316//high-affinity inorganic phosphate:sodium symporter activity;GO:0005436//sodium:phosphate symporter activity;GO:0008324//cation transmembrane transporter activity;GO:0008509//anion transmembrane transporter activity;GO:0015075//ion transmembrane transporter…	GO:0006793//phosphorus metabolic process;GO:0006796//phosphate-containing compound metabolic process;GO:0006810//transport;GO:0006811//ion transport;GO:0006812//cation transport;GO:0006814//sodium ion transport;GO:0006817//phosphate ion transport;GO:0006820//anion transport;GO:0007154//cell communication;GO:0007165//signal transduction;GO:0007275//multicellular organism development;GO:0008150//bi…	--
ENSOSIG00000010337	XP_004080690.1 pyruvate dehydrogenase (acetyl-transferring) kinase isozyme 2, mitochondrial [Oryzias latipes]	343.061	151.794	-1.17635	0.000279491	0.0380459	PDK2	yes	Human Diseases	Cardiovascular disease	ko05415//Diabetic cardiomyopathy	K00898	GO:0005575//cellular_component;GO:0005622//intracellular anatomical structure;GO:0005634//nucleus;GO:0005654//nucleoplasm;GO:0005737//cytoplasm;GO:0005739//mitochondrion;GO:0005759//mitochondrial matrix;GO:0005829//cytosol;GO:0005967//mitochondrial pyruvate dehydrogenase complex;GO:0009330//DNA topoisomerase type II (double strand cut, ATP-hydrolyzing) complex;GO:0016020//membrane;GO:0031974//mem…	GO:0000155//phosphorelay sensor kinase activity;GO:0000156//phosphorelay response regulator activity;GO:0000166//nucleotide binding;GO:0003674//molecular_function;GO:0003824//catalytic activity;GO:0003918//DNA topoisomerase type II (double strand cut, ATP-hydrolyzing) activity;GO:0004672//protein kinase activity;GO:0004673//protein histidine kinase activity;GO:0004674//protein serine/threonine ki…	GO:0000160//phosphorelay signal transduction system;GO:0000302//response to reactive oxygen species;GO:0005975//carbohydrate metabolic process;GO:0005996//monosaccharide metabolic process;GO:0006006//glucose metabolic process;GO:0006109//regulation of carbohydrate metabolic process;GO:0006111//regulation of gluconeogenesis;GO:0006140//regulation of nucleotide metabolic process;GO:0006265//DNA top…	--
ENSOSIG00000020171	XP_004067973.1 arrestin domain-containing protein 2 isoform X1 [Oryzias latipes]	89.2813	39.583	-1.17348	8.31724e-05	0.0161381	ARRDC2	yes	-	-	-	-	GO:0005575//cellular_component;GO:0005622//intracellular anatomical structure;GO:0005737//cytoplasm;GO:0005886//plasma membrane;GO:0016020//membrane;GO:0031410//cytoplasmic vesicle;GO:0031982//vesicle;GO:0043226//organelle;GO:0043227//membrane-bounded organelle;GO:0043229//intracellular organelle;GO:0071944//cell periphery;GO:0097708//intracellular vesicle	-	GO:0006886//intracellular protein transport	--
ENSOSIG00000016728	XP_023810521.1 solute carrier family 26 member 6 [Oryzias latipes]	10.3783	4.60667	-1.17178	3.37743e-06	0.002063	Slc26a6	yes	Human Diseases;Organismal Systems	Cancer: overview;Digestive system	ko05208//Chemical carcinogenesis - reactive oxygen species;ko04978//Mineral absorption	K14704;K14704	GO:0016020//membrane;GO:0016021//integral component of membrane	GO:0015098//molybdate ion transmembrane transporter activity;GO:0015116//sulfate transmembrane transporter activity	GO:0008272//sulfate transport;GO:0015689//molybdate ion transport	--
ENSOSIG00000011400	XP_023821130.1 Krueppel-like factor 4 isoform X1 [Oryzias latipes]	8.167	3.63433	-1.16812	0.00022762	0.032276	Klf2	yes	Human Diseases;Cellular Processes	Cancer: overview;Cellular community - eukaryotes	ko05207//Chemical carcinogenesis - receptor activation;ko04550//Signaling pathways regulating pluripotency of stem cells	K17846;K17846	-	-	-	zf-C2H2
ENSOSIG00000022045	XP_011489720.1 DNA-binding protein RFX7 [Oryzias latipes]	10.9763	4.89333	-1.16551	7.76388e-05	0.0155421	RFX7	yes	-	-	-	-	GO:0005575//cellular_component;GO:0005622//intracellular anatomical structure;GO:0005634//nucleus;GO:0043226//organelle;GO:0043227//membrane-bounded organelle;GO:0043229//intracellular organelle;GO:0043231//intracellular membrane-bounded organelle	GO:0000976//transcription cis-regulatory region binding;GO:0000977//RNA polymerase II transcription regulatory region sequence-specific DNA binding;GO:0000978//RNA polymerase II cis-regulatory region sequence-specific DNA binding;GO:0000981//DNA-binding transcription factor activity, RNA polymerase II-specific;GO:0000987//cis-regulatory region sequence-specific DNA binding;GO:0001067//transcripti…	GO:0006355//regulation of transcription, DNA-templated;GO:0006357//regulation of transcription by RNA polymerase II;GO:0008150//biological_process;GO:0009889//regulation of biosynthetic process;GO:0010468//regulation of gene expression;GO:0010556//regulation of macromolecule biosynthetic process;GO:0019219//regulation of nucleobase-containing compound metabolic process;GO:0019222//regulation of m…	RFX
ENSOSIG00000022802	XP_004070442.1 solute carrier family 25 member 33 isoform X1 [Oryzias latipes]	83.7513	37.355	-1.16481	0.000371341	0.0440104	slc25a33	yes	-	-	-	-	GO:0005575//cellular_component;GO:0005622//intracellular anatomical structure;GO:0005737//cytoplasm;GO:0005739//mitochondrion;GO:0005740//mitochondrial envelope;GO:0005743//mitochondrial inner membrane;GO:0016020//membrane;GO:0016021//integral component of membrane;GO:0019866//organelle inner membrane;GO:0031090//organelle membrane;GO:0031224//intrinsic component of membrane;GO:0031966//mitochond…	GO:0003674//molecular_function;GO:0005215//transporter activity;GO:0015215//nucleotide transmembrane transporter activity;GO:0015218//pyrimidine nucleotide transmembrane transporter activity;GO:0015605//organophosphate ester transmembrane transporter activity;GO:0015932//nucleobase-containing compound transmembrane transporter activity;GO:0022857//transmembrane transporter activity	GO:0000002//mitochondrial genome maintenance;GO:0000959//mitochondrial RNA metabolic process;GO:0001558//regulation of cell growth;GO:0002082//regulation of oxidative phosphorylation;GO:0006139//nucleobase-containing compound metabolic process;GO:0006140//regulation of nucleotide metabolic process;GO:0006351//transcription, DNA-templated;GO:0006390//mitochondrial transcription;GO:0006725//cellula…	--
ENSOSIG00000011257	XP_004080406.1 phosphorylase b kinase gamma catalytic chain, liver/testis isoform [Oryzias latipes]	51.5307	22.9877	-1.16457	1.14382e-07	0.0001703	PHKG2	yes	Environmental Information Processing;Organismal Systems;Organismal Systems	Signal transduction;Endocrine system;Endocrine system	ko04020//Calcium signaling pathway;ko04910//Insulin signaling pathway;ko04922//Glucagon signaling pathway	K00871;K00871;K00871	GO:0005575//cellular_component;GO:0005622//intracellular anatomical structure;GO:0005737//cytoplasm;GO:0005829//cytosol;GO:0005964//phosphorylase kinase complex;GO:0009433//bacterial-type flagellum basal body, C ring;GO:0032991//protein-containing complex;GO:0061695//transferase complex, transferring phosphorus-containing groups;GO:1902494//catalytic complex;GO:1902554//serine/threonine protein k…	GO:0000166//nucleotide binding;GO:0003674//molecular_function;GO:0003824//catalytic activity;GO:0004672//protein kinase activity;GO:0004674//protein serine/threonine kinase activity;GO:0004683//calmodulin-dependent protein kinase activity;GO:0004689//phosphorylase kinase activity;GO:0005198//structural molecule activity;GO:0005488//binding;GO:0005515//protein binding;GO:0005516//calmodulin bindin…	GO:0000271//polysaccharide biosynthetic process;GO:0001539//cilium or flagellum-dependent cell motility;GO:0005975//carbohydrate metabolic process;GO:0005976//polysaccharide metabolic process;GO:0005977//glycogen metabolic process;GO:0005978//glycogen biosynthetic process;GO:0005981//regulation of glycogen catabolic process;GO:0006073//cellular glucan metabolic process;GO:0006091//generation of p…	--
ENSOSIG00000007762	XP_011488934.1 ornithine decarboxylase [Oryzias latipes]	84.9627	37.9143	-1.16409	1.2557e-05	0.00467395	odc1-a	yes	Metabolism;Metabolism;Metabolism	Global and overview maps;Metabolism of other amino acids;Amino acid metabolism	ko01100//Metabolic pathways;ko00480//Glutathione metabolism;ko00330//Arginine and proline metabolism	K01581;K01581;K01581	GO:0005575//cellular_component;GO:0005622//intracellular anatomical structure;GO:0005737//cytoplasm;GO:0005829//cytosol;GO:0048471//perinuclear region of cytoplasm	GO:0003674//molecular_function;GO:0003824//catalytic activity;GO:0004586//ornithine decarboxylase activity;GO:0005488//binding;GO:0005515//protein binding;GO:0008792//arginine decarboxylase activity;GO:0008836//diaminopimelate decarboxylase activity;GO:0016829//lyase activity;GO:0016830//carbon-carbon lyase activity;GO:0016831//carboxy-lyase activity;GO:0042802//identical protein binding;GO:00428…	GO:0001655//urogenital system development;GO:0001822//kidney development;GO:0006082//organic acid metabolic process;GO:0006520//cellular amino acid metabolic process;GO:0006521//regulation of cellular amino acid metabolic process;GO:0006576//cellular biogenic amine metabolic process;GO:0006591//ornithine metabolic process;GO:0006595//polyamine metabolic process;GO:0006596//polyamine biosynthetic …	--
ENSOSIG00000002697	XP_004078788.1 ATP-dependent 6-phosphofructokinase, platelet type isoform X1 [Oryzias latipes]	28.675	12.809	-1.16264	4.9679e-05	0.0111647	PFKP	yes	Metabolism;Organismal Systems;Environmental Information Processing;Metabolism;Organismal Systems;Environmental Information Processing;Human Diseases;Metabolism;Genetic Information Processing;Metabolism;Metabolism;Metabolism;Metabolism	Global and overview maps;Endocrine system;Signal transduction;Global and overview maps;Endocrine system;Signal transduction;Cancer: overview;Global and overview maps;Folding, sorting and degradation;Carbohydrate metabolism;Carbohydrate metabolism;Carbohydrate metabolism;Carbohydrate metabolism	ko01100//Metabolic pathways;ko04919//Thyroid hormone signaling pathway;ko04152//AMPK signaling pathway;ko01200//Carbon metabolism;ko04922//Glucagon signaling pathway;ko04066//HIF-1 signaling pathway;ko05230//Central carbon metabolism in cancer;ko01230//Biosynthesis of amino acids;ko03018//RNA degradation;ko00010//Glycolysis / Gluconeogenesis;ko00052//Galactose metabolism;ko00051//Fructose and man…	K00850;K00850;K00850;K00850;K00850;K00850;K00850;K00850;K00850;K00850;K00850;K00850;K00850	-	GO:0003872//6-phosphofructokinase activity	GO:0006096//glycolytic process	--
ENSOSIG00000015654	XP_004079443.1 ankyrin repeat and SOCS box protein 10 isoform X2 [Oryzias latipes]	11.0223	4.93433	-1.1595	5.52843e-05	0.0118647	ASB10	yes	-	-	-	-	GO:0000151//ubiquitin ligase complex;GO:0005575//cellular_component;GO:0005622//intracellular anatomical structure;GO:0005634//nucleus;GO:0005737//cytoplasm;GO:0005829//cytosol;GO:0032991//protein-containing complex;GO:0043226//organelle;GO:0043227//membrane-bounded organelle;GO:0043229//intracellular organelle;GO:0043231//intracellular membrane-bounded organelle;GO:1902494//catalytic complex;GO:…	GO:0003674//molecular_function;GO:0003824//catalytic activity;GO:0004842//ubiquitin-protein transferase activity;GO:0005488//binding;GO:0005515//protein binding;GO:0016740//transferase activity;GO:0019787//ubiquitin-like protein transferase activity;GO:0019899//enzyme binding;GO:0031625//ubiquitin protein ligase binding;GO:0044389//ubiquitin-like protein ligase binding;GO:0140096//catalytic activ…	GO:0006464//cellular protein modification process;GO:0006807//nitrogen compound metabolic process;GO:0007154//cell communication;GO:0007165//signal transduction;GO:0008150//biological_process;GO:0008152//metabolic process;GO:0009987//cellular process;GO:0016567//protein ubiquitination;GO:0019538//protein metabolic process;GO:0023052//signaling;GO:0032446//protein modification by small protein con…	--
ENSOSIG00000009195	XP_011490642.1 anoctamin-1 isoform X2 [Oryzias latipes]	13.5783	6.08767	-1.15735	5.88083e-05	0.0122889	Ano1	yes	-	-	-	-	GO:0016021//integral component of membrane	GO:0046983//protein dimerization activity	-	--
ENSOSIG00000014464	XP_004066177.2 ankyrin repeat and SOCS box protein 5 [Oryzias latipes]	11.9127	5.35033	-1.1548	4.08768e-06	0.00224036	ASB5	yes	-	-	-	-	-	GO:0005515//protein binding	-	--
ENSOSIG00000010854	XP_020564009.1 large neutral amino acids transporter small subunit 4 isoform X1 [Oryzias latipes]	84.7817	38.1763	-1.15107	0.000147576	0.0243312	SLC43A2	yes	-	-	-	-	-	GO:0015297//antiporter activity;GO:0022857//transmembrane transporter activity	GO:0055085//transmembrane transport	--
ENSOSIG00000023561	XP_004065713.1 keratin, type I cytoskeletal 13 [Oryzias latipes]	30.7367	13.8547	-1.14959	8.76301e-06	0.00366232	Krt16	yes	Organismal Systems;Human Diseases	Endocrine system;Infectious disease: bacterial	ko04915//Estrogen signaling pathway;ko05150//Staphylococcus aureus infection	K07604;K07604	GO:0031514//motile cilium	GO:0005524//ATP binding;GO:0008134//transcription factor binding;GO:0042803//protein homodimerization activity;GO:0070840//dynein complex binding	GO:0006606//protein import into nucleus;GO:0007059//chromosome segregation;GO:0007094//mitotic spindle assembly checkpoint signaling;GO:0007155//cell adhesion;GO:0030261//chromosome condensation;GO:0048870//cell motility;GO:0070206//protein trimerization	--
ENSOSIG00000020994	XP_004076556.2 N-acetyllactosaminide beta-1,3-N-acetylglucosaminyltransferase 3 [Oryzias latipes]	10.958	4.943	-1.14853	9.34648e-05	0.0175316	B3GNT3	yes	Metabolism;Metabolism;Metabolism	Global and overview maps;Glycan biosynthesis and metabolism;Glycan biosynthesis and metabolism	ko01100//Metabolic pathways;ko00512//Mucin type O-glycan biosynthesis;ko00601//Glycosphingolipid biosynthesis - lacto and neolacto series	K07970;K07970;K07970	GO:0016020//membrane	GO:0016758//hexosyltransferase activity	GO:0006486//protein glycosylation	--
MSTRG.10395	fibroin heavy chain isoform X4 [Oryzias latipes]	8.63	3.89367	-1.14823	5.49994e-06	0.00272957	--	yes	-	-	-	-	-	-	-	--
ENSOSIG00000009696	XP_023809116.1 immunoglobulin-like domain-containing receptor 1 [Oryzias latipes]	11.3977	5.16133	-1.14292	0.000369175	0.0439725	--	yes	-	-	-	-	-	-	-	--
ENSOSIG00000015081	XP_011478397.1 large neutral amino acids transporter small subunit 3 [Oryzias latipes]	20.057	9.08267	-1.14292	4.27969e-05	0.0101482	Slc43a1	yes	-	-	-	-	-	GO:0022857//transmembrane transporter activity	GO:0055085//transmembrane transport	--
ENSOSIG00000001832	XP_004069237.1 lysyl oxidase homolog 2A [Oryzias latipes]	14.7223	6.687	-1.13858	0.000255773	0.0356318	loxl2a	yes	-	-	-	-	GO:0016020//membrane	GO:0004252//serine-type endopeptidase activity;GO:0005044//scavenger receptor activity;GO:0005507//copper ion binding;GO:0016641//oxidoreductase activity, acting on the CH-NH2 group of donors, oxygen as acceptor;GO:0070008//serine-type exopeptidase activity	-	--
ENSOSIG00000010870	XP_023817344.1 phosphatidylinositol transfer protein alpha isoform [Oryzias latipes]	33.3717	15.2053	-1.13405	0.00036884	0.0439725	PITPNA	yes	-	-	-	-	-	GO:0005548//phospholipid transporter activity	GO:0015914//phospholipid transport	--
ENSOSIG00000023328	XP_004077419.1 transmembrane protein 150A [Oryzias latipes]	11.7077	5.342	-1.132	0.000345026	0.0421498	tmem150a	yes	-	-	-	-	-	-	-	--
ENSOSIG00000009496	XP_023817059.1 serine/threonine-protein kinase ULK2 isoform X1 [Oryzias latipes]	14.868	6.805	-1.12754	0.000321395	0.0407248	Ulk2	yes	Human Diseases;Human Diseases;Human Diseases;Human Diseases;Environmental Information Processing;Human Diseases;Cellular Processes;Organismal Systems;Cellular Processes	Neurodegenerative disease;Neurodegenerative disease;Neurodegenerative disease;Neurodegenerative disease;Signal transduction;Neurodegenerative disease;Transport and catabolism;Aging;Transport and catabolism	ko05022//Pathways of neurodegeneration - multiple diseases;ko05010//Alzheimer disease;ko05014//Amyotrophic lateral sclerosis;ko05016//Huntington disease;ko04150//mTOR signaling pathway;ko05017//Spinocerebellar ataxia;ko04140//Autophagy - animal;ko04212//Longevity regulating pathway - worm;ko04136//Autophagy - other	K08269;K08269;K08269;K08269;K08269;K08269;K08269;K08269;K08269	GO:0000407//phagophore assembly site;GO:0005575//cellular_component;GO:0005622//intracellular anatomical structure;GO:0005737//cytoplasm;GO:0012506//vesicle membrane;GO:0016020//membrane;GO:0030424//axon;GO:0030659//cytoplasmic vesicle membrane;GO:0031090//organelle membrane;GO:0031410//cytoplasmic vesicle;GO:0031982//vesicle;GO:0032991//protein-containing complex;GO:0034045//phagophore assembly …	GO:0000166//nucleotide binding;GO:0003674//molecular_function;GO:0003824//catalytic activity;GO:0004672//protein kinase activity;GO:0004674//protein serine/threonine kinase activity;GO:0005488//binding;GO:0005515//protein binding;GO:0005524//ATP binding;GO:0016301//kinase activity;GO:0016740//transferase activity;GO:0016772//transferase activity, transferring phosphorus-containing groups;GO:00167…	GO:0000003//reproduction;GO:0000272//polysaccharide catabolic process;GO:0000902//cell morphogenesis;GO:0000904//cell morphogenesis involved in differentiation;GO:0001558//regulation of cell growth;GO:0001894//tissue homeostasis;GO:0002119//nematode larval development;GO:0002164//larval development;GO:0002165//instar larval or pupal development;GO:0003006//developmental process involved in reprod…	--
ENSOSIG00000003647	XP_024136659.1 cAMP-responsive element modulator isoform X2 [Oryzias melastigma]	40.794	18.6857	-1.12642	0.000242806	0.0342256	CREM	yes	Organismal Systems	Circulatory system	ko04261//Adrenergic signaling in cardiomyocytes	K09052	-	GO:0003677//DNA binding;GO:0003700//DNA-binding transcription factor activity;GO:0005515//protein binding	GO:0006355//regulation of transcription, DNA-templated	TF_bZIP
ENSOSIG00000018394	XP_004073213.1 microtubule-associated proteins 1A/1B light chain 3C [Oryzias latipes]	57.2327	26.3147	-1.12097	6.01352e-05	0.0124569	MAP1LC3C	yes	Human Diseases;Human Diseases;Human Diseases;Human Diseases;Cellular Processes;Environmental Information Processing;Organismal Systems;Cellular Processes;Cellular Processes	Neurodegenerative disease;Neurodegenerative disease;Infectious disease: bacterial;Infectious disease: viral;Transport and catabolism;Signal transduction;Immune system;Transport and catabolism;Cell growth and death	ko05022//Pathways of neurodegeneration - multiple diseases;ko05014//Amyotrophic lateral sclerosis;ko05131//Shigellosis;ko05167//Kaposi sarcoma-associated herpesvirus infection;ko04140//Autophagy - animal;ko04371//Apelin signaling pathway;ko04621//NOD-like receptor signaling pathway;ko04137//Mitophagy - animal;ko04216//Ferroptosis	K10435;K10435;K10435;K10435;K10435;K10435;K10435;K10435;K10435	GO:0005737//cytoplasm	-	GO:0000045//autophagosome assembly	--
ENSOSIG00000009023	XP_004072505.1 aquaporin-3 [Oryzias latipes]	132.741	61.2583	-1.11563	6.9213e-08	0.00013967	AQP3	yes	Organismal Systems	Excretory system	ko04962//Vasopressin-regulated water reabsorption	K09876	GO:0005575//cellular_component;GO:0005622//intracellular anatomical structure;GO:0005634//nucleus;GO:0005737//cytoplasm;GO:0005886//plasma membrane;GO:0005887//integral component of plasma membrane;GO:0005911//cell-cell junction;GO:0016020//membrane;GO:0016021//integral component of membrane;GO:0016323//basolateral plasma membrane;GO:0030054//cell junction;GO:0031224//intrinsic component of membr…	GO:0003674//molecular_function;GO:0005215//transporter activity;GO:0005372//water transmembrane transporter activity;GO:0015144//carbohydrate transmembrane transporter activity;GO:0015166//polyol transmembrane transporter activity;GO:0015168//glycerol transmembrane transporter activity;GO:0015250//water channel activity;GO:0015254//glycerol channel activity;GO:0015267//channel activity;GO:0015318…	GO:0001101//response to acid chemical;GO:0001666//response to hypoxia;GO:0002682//regulation of immune system process;GO:0002684//positive regulation of immune system process;GO:0003008//system process;GO:0003014//renal system process;GO:0003091//renal water homeostasis;GO:0003097//renal water transport;GO:0006810//transport;GO:0006833//water transport;GO:0006950//response to stress;GO:0007154//c…	--
ENSOSIG00000017035	XP_030578703.1 uncharacterized protein K02A2.6-like [Archocentrus centrarchus]	3.30167	1.529	-1.11061	0.000111317	0.0196927	pol	yes	-	-	-	-	-	GO:0003676//nucleic acid binding;GO:0008270//zinc ion binding	GO:0015074//DNA integration	--
ENSOSIG00000023767	XP_004076379.1 beta,beta-carotene 9',10'-oxygenase [Oryzias latipes]	53.723	24.887	-1.11015	3.09315e-05	0.00836801	BCO2	yes	-	-	-	-	-	GO:0016702//oxidoreductase activity, acting on single donors with incorporation of molecular oxygen, incorporation of two atoms of oxygen	-	--
ENSOSIG00000014725	XP_011489878.1 apolipoprotein B-100 [Oryzias latipes]	380.785	178.208	-1.09541	0.000183534	0.0289546	APOB	yes	-	-	-	-	-	GO:0005319//lipid transporter activity	GO:0006869//lipid transport	--
ENSOSIG00000013235	XP_004075874.1 sodium channel subunit beta-4 isoform X1 [Oryzias latipes]	14.1107	6.60767	-1.09457	0.000267981	0.0371153	--	yes	Organismal Systems	Circulatory system	ko04261//Adrenergic signaling in cardiomyocytes	K04848	GO:0001518//voltage-gated sodium channel complex;GO:0005575//cellular_component;GO:0005886//plasma membrane;GO:0005887//integral component of plasma membrane;GO:0005911//cell-cell junction;GO:0014704//intercalated disc;GO:0016020//membrane;GO:0016021//integral component of membrane;GO:0030054//cell junction;GO:0031224//intrinsic component of membrane;GO:0031226//intrinsic component of plasma memb…	GO:0003674//molecular_function;GO:0005215//transporter activity;GO:0005216//ion channel activity;GO:0005244//voltage-gated ion channel activity;GO:0005248//voltage-gated sodium channel activity;GO:0005261//cation channel activity;GO:0005272//sodium channel activity;GO:0005488//binding;GO:0005515//protein binding;GO:0008324//cation transmembrane transporter activity;GO:0015075//ion transmembrane t…	GO:0001508//action potential;GO:0002027//regulation of heart rate;GO:0002028//regulation of sodium ion transport;GO:0003008//system process;GO:0003012//muscle system process;GO:0003013//circulatory system process;GO:0003015//heart process;GO:0006810//transport;GO:0006811//ion transport;GO:0006812//cation transport;GO:0006814//sodium ion transport;GO:0006928//movement of cell or subcellular compon…	--
ENSOSIG00000019572	XP_004067079.1 cartilage intermediate layer protein 1 [Oryzias latipes]	29.2867	13.9433	-1.07067	1.20971e-05	0.00457424	Cilp	yes	-	-	-	-	GO:0005575//cellular_component;GO:0005576//extracellular region;GO:0005615//extracellular space;GO:0031012//extracellular matrix;GO:0062023//collagen-containing extracellular matrix	-	GO:0008150//biological_process;GO:0009719//response to endogenous stimulus;GO:0009892//negative regulation of metabolic process;GO:0009966//regulation of signal transduction;GO:0009968//negative regulation of signal transduction;GO:0009987//cellular process;GO:0010033//response to organic substance;GO:0010468//regulation of gene expression;GO:0010605//negative regulation of macromolecule metaboli…	--
ENSOSIG00000006503	XP_004079888.1 large neutral amino acids transporter small subunit 2 [Oryzias latipes]	66.466	31.7843	-1.0643	5.19236e-05	0.011453	Slc7a8	yes	Organismal Systems	Digestive system	ko04974//Protein digestion and absorption	K13781	GO:0005575//cellular_component;GO:0005622//intracellular anatomical structure;GO:0005737//cytoplasm;GO:0005886//plasma membrane;GO:0005887//integral component of plasma membrane;GO:0016020//membrane;GO:0016021//integral component of membrane;GO:0016323//basolateral plasma membrane;GO:0031224//intrinsic component of membrane;GO:0031226//intrinsic component of plasma membrane;GO:0071944//cell perip…	GO:0003674//molecular_function;GO:0003823//antigen binding;GO:0005215//transporter activity;GO:0005275//amine transmembrane transporter activity;GO:0005342//organic acid transmembrane transporter activity;GO:0005488//binding;GO:0008324//cation transmembrane transporter activity;GO:0008509//anion transmembrane transporter activity;GO:0008514//organic anion transmembrane transporter activity;GO:001…	GO:0002376//immune system process;GO:0003333//amino acid transmembrane transport;GO:0006082//organic acid metabolic process;GO:0006520//cellular amino acid metabolic process;GO:0006527//arginine catabolic process;GO:0006807//nitrogen compound metabolic process;GO:0006810//transport;GO:0006811//ion transport;GO:0006812//cation transport;GO:0006820//anion transport;GO:0006865//amino acid transport;…	--
ENSOSIG00000011169	XP_004071325.1 telethonin [Oryzias latipes]	74.8357	35.9113	-1.05929	3.47332e-05	0.00905312	--	yes	-	-	-	-	GO:0005575//cellular_component;GO:0005622//intracellular anatomical structure;GO:0005737//cytoplasm;GO:0005768//endosome;GO:0005770//late endosome;GO:0005829//cytosol;GO:0010008//endosome membrane;GO:0012505//endomembrane system;GO:0016020//membrane;GO:0016021//integral component of membrane;GO:0030016//myofibril;GO:0030017//sarcomere;GO:0030018//Z disc;GO:0031090//organelle membrane;GO:0031224//…	GO:0003674//molecular_function;GO:0005198//structural molecule activity;GO:0005215//transporter activity;GO:0005319//lipid transporter activity;GO:0005488//binding;GO:0005496//steroid binding;GO:0005515//protein binding;GO:0008092//cytoskeletal protein binding;GO:0008289//lipid binding;GO:0008307//structural constituent of muscle;GO:0015248//sterol transporter activity;GO:0015485//cholesterol bin…	GO:0001756//somitogenesis;GO:0002009//morphogenesis of an epithelium;GO:0003002//regionalization;GO:0003007//heart morphogenesis;GO:0003008//system process;GO:0003009//skeletal muscle contraction;GO:0003012//muscle system process;GO:0003013//circulatory system process;GO:0003015//heart process;GO:0003299//muscle hypertrophy in response to stress;GO:0003300//cardiac muscle hypertrophy;GO:0006810//…	--
ENSOSIG00000005885	XP_004076065.1 nucleoside diphosphate-linked moiety X motif 8 [Oryzias latipes]	20.4093	9.81067	-1.05681	2.34816e-05	0.00673949	NUDT8	yes	-	-	-	-	GO:0005575//cellular_component;GO:0005622//intracellular anatomical structure;GO:0005737//cytoplasm;GO:0005777//peroxisome;GO:0042579//microbody;GO:0043226//organelle;GO:0043227//membrane-bounded organelle;GO:0043229//intracellular organelle;GO:0043231//intracellular membrane-bounded organelle	GO:0000287//magnesium ion binding;GO:0003674//molecular_function;GO:0003824//catalytic activity;GO:0005488//binding;GO:0008413//8-oxo-7,8-dihydroguanosine triphosphate pyrophosphatase activity;GO:0015036//disulfide oxidoreductase activity;GO:0016462//pyrophosphatase activity;GO:0016491//oxidoreductase activity;GO:0016651//oxidoreductase activity, acting on NAD(P)H;GO:0016667//oxidoreductase activ…	GO:0006139//nucleobase-containing compound metabolic process;GO:0006725//cellular aromatic compound metabolic process;GO:0006753//nucleoside phosphate metabolic process;GO:0006793//phosphorus metabolic process;GO:0006796//phosphate-containing compound metabolic process;GO:0006807//nitrogen compound metabolic process;GO:0008150//biological_process;GO:0008152//metabolic process;GO:0009132//nucleosi…	--
ENSOSIG00000014840	XP_023806457.1 titin isoform X8 [Oryzias latipes]	427.973	205.731	-1.05676	0.000227618	0.032276	Ttn	yes	Human Diseases;Human Diseases	Cardiovascular disease;Cardiovascular disease	ko05414//Dilated cardiomyopathy;ko05410//Hypertrophic cardiomyopathy	K12567;K12567	GO:0000228//nuclear chromosome;GO:0000793//condensed chromosome;GO:0000794//condensed nuclear chromosome;GO:0005575//cellular_component;GO:0005576//extracellular region;GO:0005622//intracellular anatomical structure;GO:0005634//nucleus;GO:0005694//chromosome;GO:0005737//cytoplasm;GO:0005829//cytosol;GO:0005856//cytoskeleton;GO:0005859//muscle myosin complex;GO:0005865//striated muscle thin filame…	GO:0000166//nucleotide binding;GO:0002020//protease binding;GO:0003674//molecular_function;GO:0003779//actin binding;GO:0003824//catalytic activity;GO:0004672//protein kinase activity;GO:0004674//protein serine/threonine kinase activity;GO:0004713//protein tyrosine kinase activity;GO:0005198//structural molecule activity;GO:0005200//structural constituent of cytoskeleton;GO:0005488//binding;GO:00…	GO:0000070//mitotic sister chromatid segregation;GO:0000278//mitotic cell cycle;GO:0000280//nuclear division;GO:0000819//sister chromatid segregation;GO:0001701//in utero embryonic development;GO:0001756//somitogenesis;GO:0001932//regulation of protein phosphorylation;GO:0002576//platelet degranulation;GO:0002791//regulation of peptide secretion;GO:0002793//positive regulation of peptide secretio…	--
ENSOSIG00000011392	XP_004080349.1 sulfotransferase 1A4 [Oryzias latipes]	29.32	14.122	-1.05394	0.000126474	0.0216753	Sult1c1	yes	-	-	-	-	-	GO:0000977//RNA polymerase II transcription regulatory region sequence-specific DNA binding;GO:0008146//sulfotransferase activity;GO:0032422//purine-rich negative regulatory element binding	-	--
ENSOSIG00000011453	XP_011474651.1 protein NLRC5 isoform X1 [Oryzias latipes]	7.13267	3.465	-1.04159	0.000208956	0.0309176	nlrc5	yes	-	-	-	-	GO:0005575//cellular_component;GO:0005622//intracellular anatomical structure;GO:0005634//nucleus;GO:0005737//cytoplasm;GO:0005813//centrosome;GO:0005815//microtubule organizing center;GO:0005829//cytosol;GO:0005856//cytoskeleton;GO:0015630//microtubule cytoskeleton;GO:0043226//organelle;GO:0043227//membrane-bounded organelle;GO:0043228//non-membrane-bounded organelle;GO:0043229//intracellular or…	GO:0000166//nucleotide binding;GO:0000976//transcription cis-regulatory region binding;GO:0000977//RNA polymerase II transcription regulatory region sequence-specific DNA binding;GO:0000978//RNA polymerase II cis-regulatory region sequence-specific DNA binding;GO:0000987//cis-regulatory region sequence-specific DNA binding;GO:0001067//transcription regulatory region nucleic acid binding;GO:000367…	GO:0001817//regulation of cytokine production;GO:0001818//negative regulation of cytokine production;GO:0001959//regulation of cytokine-mediated signaling pathway;GO:0001960//negative regulation of cytokine-mediated signaling pathway;GO:0001961//positive regulation of cytokine-mediated signaling pathway;GO:0002252//immune effector process;GO:0002376//immune system process;GO:0002682//regulation o…	--
ENSOSIG00000022666	XP_004070930.1 nuclear receptor subfamily 4 group A member 1 [Oryzias latipes]	26.9637	13.132	-1.03793	9.72415e-05	0.0180976	nr4a1	yes	Environmental Information Processing;Environmental Information Processing;Human Diseases;Organismal Systems;Organismal Systems	Signal transduction;Signal transduction;Endocrine and metabolic disease;Endocrine system;Endocrine system	ko04151//PI3K-Akt signaling pathway;ko04010//MAPK signaling pathway;ko04934//Cushing syndrome;ko04925//Aldosterone synthesis and secretion;ko04927//Cortisol synthesis and secretion	K04465;K04465;K04465;K04465;K04465	-	GO:0003700//DNA-binding transcription factor activity;GO:0008270//zinc ion binding;GO:0043565//sequence-specific DNA binding	GO:0006355//regulation of transcription, DNA-templated	NGFIB-like
ENSOSIG00000009922	XP_023817314.1 ubiquitin carboxyl-terminal hydrolase 2 isoform X1 [Oryzias latipes]	53.7693	26.2047	-1.03696	0.000146939	0.0243312	Usp2	yes	-	-	-	-	GO:0005575//cellular_component;GO:0005622//intracellular anatomical structure;GO:0005634//nucleus;GO:0005654//nucleoplasm;GO:0005737//cytoplasm;GO:0005813//centrosome;GO:0005815//microtubule organizing center;GO:0005856//cytoskeleton;GO:0005938//cell cortex;GO:0015630//microtubule cytoskeleton;GO:0016020//membrane;GO:0031974//membrane-enclosed lumen;GO:0031981//nuclear lumen;GO:0043226//organelle…	GO:0003674//molecular_function;GO:0003824//catalytic activity;GO:0004175//endopeptidase activity;GO:0004197//cysteine-type endopeptidase activity;GO:0004843//thiol-dependent deubiquitinase;GO:0005488//binding;GO:0005515//protein binding;GO:0008233//peptidase activity;GO:0008234//cysteine-type peptidase activity;GO:0016787//hydrolase activity;GO:0019783//ubiquitin-like protein-specific protease ac…	GO:0000122//negative regulation of transcription by RNA polymerase II;GO:0006355//regulation of transcription, DNA-templated;GO:0006357//regulation of transcription by RNA polymerase II;GO:0006464//cellular protein modification process;GO:0006508//proteolysis;GO:0006511//ubiquitin-dependent protein catabolic process;GO:0006807//nitrogen compound metabolic process;GO:0007049//cell cycle;GO:0007275…	--
ENSOSIG00000000975	XP_023819737.1 multidrug resistance protein 1 [Oryzias latipes]	43.3807	21.2253	-1.03127	7.83964e-05	0.015563	ABCB1	yes	Human Diseases;Human Diseases;Organismal Systems;Environmental Information Processing	Cancer: overview;Cancer: specific types;Digestive system;Membrane transport	ko05206//MicroRNAs in cancer;ko05226//Gastric cancer;ko04976//Bile secretion;ko02010//ABC transporters	K05658;K05658;K05658;K05658	GO:0005575//cellular_component;GO:0005737//cytoplasm;GO:0005886//plasma membrane;GO:0005887//integral component of plasma membrane;GO:0009288//bacterial-type flagellum;GO:0009380//excinuclease repair complex;GO:0009898//cytoplasmic side of plasma membrane;GO:0016020//membrane;GO:0016021//integral component of membrane;GO:0031224//intrinsic component of membrane;GO:0031226//intrinsic component of …	GO:0000166//nucleotide binding;GO:0003674//molecular_function;GO:0003723//RNA binding;GO:0003724//RNA helicase activity;GO:0003824//catalytic activity;GO:0003924//GTPase activity;GO:0003972//RNA ligase (ATP) activity;GO:0004020//adenylylsulfate kinase activity;GO:0004140//dephospho-CoA kinase activity;GO:0004371//glycerone kinase activity;GO:0005047//signal recognition particle binding;GO:0005215…	GO:0000910//cytokinesis;GO:0001539//cilium or flagellum-dependent cell motility;GO:0001654//eye development;GO:0006071//glycerol metabolic process;GO:0006289//nucleotide-excision repair;GO:0006388//tRNA splicing, via endonucleolytic cleavage and ligation;GO:0006614//SRP-dependent cotranslational protein targeting to membrane;GO:0006790//sulfur compound metabolic process;GO:0006810//transport;GO:0…	--
ENSOSIG00000006435	RVE60413.1 hypothetical protein OJAV_G00180900 [Oryzias javanicus]	38.4	18.8357	-1.02764	4.23206e-06	0.00224036	GMPR2	yes	Metabolism;Metabolism	Global and overview maps;Nucleotide metabolism	ko01100//Metabolic pathways;ko00230//Purine metabolism	K00364;K00364	GO:0005575//cellular_component;GO:0005622//intracellular anatomical structure;GO:0005737//cytoplasm;GO:0005829//cytosol;GO:0032991//protein-containing complex;GO:1902494//catalytic complex;GO:1902560//GMP reductase complex	GO:0003674//molecular_function;GO:0003824//catalytic activity;GO:0003920//GMP reductase activity;GO:0003938//IMP dehydrogenase activity;GO:0005488//binding;GO:0008478//pyridoxal kinase activity;GO:0008675//2-dehydro-3-deoxy-phosphogluconate aldolase activity;GO:0008700//4-hydroxy-2-oxoglutarate aldolase activity;GO:0016491//oxidoreductase activity;GO:0016651//oxidoreductase activity, acting on NA…	GO:0002376//immune system process;GO:0002520//immune system development;GO:0002521//leukocyte differentiation;GO:0002573//myeloid leukocyte differentiation;GO:0006139//nucleobase-containing compound metabolic process;GO:0006144//purine nucleobase metabolic process;GO:0006152//purine nucleoside catabolic process;GO:0006163//purine nucleotide metabolic process;GO:0006195//purine nucleotide cataboli…	--
ENSOSIG00000023291	XP_023813010.1 tryptase [Oryzias latipes]	20.715	10.1723	-1.02603	1.71606e-05	0.00552433	KLKB1	yes	-	-	-	-	-	GO:0004252//serine-type endopeptidase activity	GO:0006508//proteolysis	--
ENSOSIG00000014959	XP_023819330.1 uncharacterized protein LOC101165754 isoform X5 [Oryzias latipes]	39.2893	19.4127	-1.01714	7.54379e-05	0.0152295	CEFIP	yes	-	-	-	-	-	-	-	--
ENSOSIG00000022381	XP_023806503.1 titin [Oryzias latipes]	912.518	451.585	-1.01485	0.000321298	0.0407248	TTN	yes	Human Diseases;Human Diseases	Cardiovascular disease;Cardiovascular disease	ko05414//Dilated cardiomyopathy;ko05410//Hypertrophic cardiomyopathy	K12567;K12567	-	GO:0003993//acid phosphatase activity;GO:0004672//protein kinase activity;GO:0005515//protein binding;GO:0005524//ATP binding;GO:0019139//cytokinin dehydrogenase activity;GO:0046872//metal ion binding;GO:0050660//flavin adenine dinucleotide binding	GO:0006468//protein phosphorylation;GO:0009690//cytokinin metabolic process	--
ENSOSIG00000004891	XP_004076095.1 fatty acid hydroxylase domain-containing protein 2 [Oryzias latipes]	98.8153	48.909	-1.01463	5.72449e-05	0.012068	FAXDC2	yes	-	-	-	-	GO:0005575//cellular_component;GO:0005622//intracellular anatomical structure;GO:0005737//cytoplasm;GO:0005783//endoplasmic reticulum;GO:0005789//endoplasmic reticulum membrane;GO:0012505//endomembrane system;GO:0016020//membrane;GO:0016021//integral component of membrane;GO:0031224//intrinsic component of membrane;GO:0031984//organelle subcompartment;GO:0042175//nuclear outer membrane-endoplasmi…	GO:0003674//molecular_function;GO:0003677//DNA binding;GO:0003824//catalytic activity;GO:0005488//binding;GO:0005506//iron ion binding;GO:0016491//oxidoreductase activity;GO:0043167//ion binding;GO:0043169//cation binding;GO:0046872//metal ion binding;GO:0046914//transition metal ion binding	GO:0006629//lipid metabolic process;GO:0008150//biological_process;GO:0008152//metabolic process;GO:0008610//lipid biosynthetic process;GO:0009058//biosynthetic process;GO:0044238//primary metabolic process;GO:0071704//organic substance metabolic process;GO:1901576//organic substance biosynthetic process	--
ENSOSIG00000010274	XP_011489402.1 ninjurin-2 isoform X1 [Oryzias latipes]	9.606	4.761	-1.01267	0.000212606	0.0312636	Ninj2	yes	-	-	-	-	GO:0016021//integral component of membrane;GO:0044386//integral to host endoplasmic reticulum membrane	-	GO:0007155//cell adhesion;GO:0030683//mitigation of host immune response by virus;GO:0042246//tissue regeneration	--
ENSOSIG00000000687	XP_011472912.2 5,6-dihydroxyindole-2-carboxylic acid oxidase-like [Oryzias latipes]	28.1907	56.6377	1.00654	0.000208598	0.0309176	tyrp1	yes	Metabolism;Organismal Systems;Metabolism	Global and overview maps;Endocrine system;Amino acid metabolism	ko01100//Metabolic pathways;ko04916//Melanogenesis;ko00350//Tyrosine metabolism	K00506;K00506;K00506	-	GO:0016491//oxidoreductase activity	-	--
ENSOSIG00000022837	XP_004079434.1 retinoid isomerohydrolase [Oryzias latipes]	78.7573	160.172	1.02413	3.04764e-07	0.000359874	rpe65a	yes	Metabolism;Metabolism	Global and overview maps;Metabolism of cofactors and vitamins	ko01100//Metabolic pathways;ko00830//Retinol metabolism	K11158;K11158	GO:0005575//cellular_component;GO:0005622//intracellular anatomical structure;GO:0005737//cytoplasm;GO:0005783//endoplasmic reticulum;GO:0005886//plasma membrane;GO:0012505//endomembrane system;GO:0016020//membrane;GO:0031090//organelle membrane;GO:0043226//organelle;GO:0043227//membrane-bounded organelle;GO:0043229//intracellular organelle;GO:0043231//intracellular membrane-bounded organelle;GO:…	GO:0001786//phosphatidylserine binding;GO:0003674//molecular_function;GO:0003824//catalytic activity;GO:0004744//retinal isomerase activity;GO:0005488//binding;GO:0005515//protein binding;GO:0005543//phospholipid binding;GO:0008289//lipid binding;GO:0016491//oxidoreductase activity;GO:0016701//oxidoreductase activity, acting on single donors with incorporation of molecular oxygen;GO:0016702//oxid…	GO:0001523//retinoid metabolic process;GO:0001654//eye development;GO:0001894//tissue homeostasis;GO:0001895//retina homeostasis;GO:0003008//system process;GO:0003407//neural retina development;GO:0006066//alcohol metabolic process;GO:0006081//cellular aldehyde metabolic process;GO:0006629//lipid metabolic process;GO:0006720//isoprenoid metabolic process;GO:0006721//terpenoid metabolic process;GO…	--
ENSOSIG00000003332	XP_004086178.2 green-sensitive opsin [Oryzias latipes]	148.1	302.072	1.02832	0.000109355	0.0195868	opn1mw4	yes	Organismal Systems	Sensory system	ko04744//Phototransduction	K04250	GO:0016021//integral component of membrane	GO:0004930//G protein-coupled receptor activity;GO:0008528//G protein-coupled peptide receptor activity	GO:0007186//G protein-coupled receptor signaling pathway;GO:0055085//transmembrane transport	--
ENSOSIG00000011967	XP_011474530.1 cyclic nucleotide-gated channel rod photoreceptor subunit alpha-like [Oryzias latipes]	9.14267	18.6777	1.03063	3.32108e-05	0.00879053	CNGA1	yes	Environmental Information Processing;Environmental Information Processing;Organismal Systems	Signal transduction;Signal transduction;Sensory system	ko04024//cAMP signaling pathway;ko04022//cGMP-PKG signaling pathway;ko04744//Phototransduction	K04948;K04948;K04948	GO:0016020//membrane	GO:0005216//ion channel activity;GO:0046873//metal ion transmembrane transporter activity	GO:0006811//ion transport;GO:0030001//metal ion transport;GO:0055085//transmembrane transport	--
ENSOSIG00000017383	XP_004072553.1 ES1 protein, mitochondrial-like [Oryzias latipes]	40.72	83.523	1.03644	1.45659e-05	0.00496109	es1	yes	-	-	-	-	-	-	-	--
ENSOSIG00000016376	XP_004066030.1 retinol dehydrogenase 8-like [Oryzias latipes]	8.58867	17.7683	1.0488	6.32099e-05	0.0129809	RDH8	yes	Metabolism;Metabolism	Global and overview maps;Metabolism of cofactors and vitamins	ko01100//Metabolic pathways;ko00830//Retinol metabolism	K11150;K11150	-	GO:0003824//catalytic activity;GO:0004316//3-oxoacyl-[acyl-carrier-protein] reductase (NADPH) activity;GO:0004757//sepiapterin reductase activity;GO:0008667//2,3-dihydro-2,3-dihydroxybenzoate dehydrogenase activity;GO:0008678//2-deoxy-D-gluconate 3-dehydrogenase activity;GO:0016491//oxidoreductase activity;GO:0016630//protochlorophyllide reductase activity;GO:0016655//oxidoreductase activity, act…	GO:0000272//polysaccharide catabolic process;GO:0006633//fatty acid biosynthetic process;GO:0006729//tetrahydrobiopterin biosynthetic process;GO:0008152//metabolic process;GO:0015995//chlorophyll biosynthetic process	--
ENSOSIG00000014640	XP_004066978.1 guanylyl cyclase-activating protein 2-like [Oryzias latipes]	4.15667	8.60633	1.04997	1.82118e-05	0.00578456	GUCA1B	yes	Organismal Systems	Sensory system	ko04744//Phototransduction	K08328	-	GO:0005509//calcium ion binding;GO:0005515//protein binding	-	--
ENSOSIG00000012030	XP_004070423.2 protein phosphatase 1 regulatory subunit 3D-like [Oryzias latipes]	5.66667	11.8847	1.06853	0.000315216	0.0405896	Ppp1r3e	yes	Organismal Systems;Human Diseases	Endocrine system;Endocrine and metabolic disease	ko04910//Insulin signaling pathway;ko04931//Insulin resistance	K07189;K07189	-	GO:0005515//protein binding;GO:2001070//starch binding	-	--
ENSOSIG00000022303	XP_023809256.1 aquaporin-9 isoform X1 [Oryzias latipes]	17.976	37.8003	1.07233	3.50037e-05	0.00905312	AQP9	yes	Organismal Systems;Organismal Systems	Immune system;Digestive system	ko04613//Neutrophil extracellular trap formation;ko04976//Bile secretion	K09877;K09877	GO:0005575//cellular_component;GO:0005622//intracellular anatomical structure;GO:0005886//plasma membrane;GO:0005887//integral component of plasma membrane;GO:0016020//membrane;GO:0016021//integral component of membrane;GO:0016323//basolateral plasma membrane;GO:0031224//intrinsic component of membrane;GO:0031226//intrinsic component of plasma membrane;GO:0043226//organelle;GO:0043227//membrane-b…	GO:0003674//molecular_function;GO:0005215//transporter activity;GO:0005275//amine transmembrane transporter activity;GO:0005342//organic acid transmembrane transporter activity;GO:0005345//purine nucleobase transmembrane transporter activity;GO:0005350//pyrimidine nucleobase transmembrane transporter activity;GO:0005372//water transmembrane transporter activity;GO:0008509//anion transmembrane tra…	GO:0002376//immune system process;GO:0003008//system process;GO:0006810//transport;GO:0006811//ion transport;GO:0006820//anion transport;GO:0006833//water transport;GO:0006863//purine nucleobase transport;GO:0006869//lipid transport;GO:0006950//response to stress;GO:0006955//immune response;GO:0006970//response to osmotic stress;GO:0007588//excretion;GO:0008150//biological_process;GO:0008643//car…	--
ENSOSIG00000012439	XP_004078024.1 retinol-binding protein 1 [Oryzias latipes]	12.5777	26.4687	1.07342	0.00019317	0.0294981	RBP1	yes	-	-	-	-	GO:0005575//cellular_component;GO:0005622//intracellular anatomical structure;GO:0005737//cytoplasm	GO:0003674//molecular_function;GO:0005488//binding;GO:0005501//retinoid binding;GO:0008289//lipid binding;GO:0016918//retinal binding;GO:0019840//isoprenoid binding;GO:0019841//retinol binding;GO:0019842//vitamin binding;GO:0036094//small molecule binding;GO:0043178//alcohol binding	-	--
MSTRG.18963	hypothetical protein FQA47_002462 [Oryzias melastigma]	11.0317	23.6517	1.10029	8.02505e-05	0.0157994	--	yes	-	-	-	-	-	-	-	--
ENSOSIG00000009859	NP_001098173.1 hemopexin precursor [Oryzias latipes]	70.694	155.634	1.1385	1.17302e-06	0.00103336	hpx	yes	-	-	-	-	GO:0005575//cellular_component;GO:0005576//extracellular region	GO:0003674//molecular_function;GO:0005215//transporter activity;GO:0005488//binding;GO:0015232//heme transmembrane transporter activity;GO:0022857//transmembrane transporter activity;GO:0043167//ion binding;GO:0043169//cation binding;GO:0046872//metal ion binding	GO:0006810//transport;GO:0006873//cellular ion homeostasis;GO:0006875//cellular metal ion homeostasis;GO:0006879//cellular iron ion homeostasis;GO:0008150//biological_process;GO:0009987//cellular process;GO:0015886//heme transport;GO:0019725//cellular homeostasis;GO:0030003//cellular cation homeostasis;GO:0042221//response to chemical;GO:0042592//homeostatic process;GO:0043627//response to estrog…	--
ENSOSIG00000008809	XP_004073930.1 serine/threonine-protein kinase SBK1 [Oryzias latipes]	5.51533	12.3567	1.16377	8.759e-05	0.0165899	Sbk2	yes	-	-	-	-	-	GO:0004672//protein kinase activity;GO:0005524//ATP binding	GO:0006468//protein phosphorylation	--
ENSOSIG00000016443	XP_004069166.1 melanocyte protein PMEL [Oryzias latipes]	29.3373	67.8787	1.21022	8.98671e-08	0.000152915	PMEL	yes	-	-	-	-	-	-	-	--
ENSOSIG00000019473	XP_023804614.1 5,6-dihydroxyindole-2-carboxylic acid oxidase [Oryzias latipes]	6.961	16.2007	1.21869	0.000202382	0.0305136	TYRP1	yes	Metabolism;Organismal Systems;Metabolism	Global and overview maps;Endocrine system;Amino acid metabolism	ko01100//Metabolic pathways;ko04916//Melanogenesis;ko00350//Tyrosine metabolism	K00506;K00506;K00506	-	GO:0016491//oxidoreductase activity	-	--
ENSOSIG00000005838	XP_004068928.1 nicalin-1-like [Oryzias latipes]	5.45567	13.27	1.28234	8.33259e-05	0.0161381	ncl1	yes	-	-	-	-	GO:0042627//chylomicron	GO:0004857//enzyme inhibitor activity	GO:0006629//lipid metabolic process	--
ENSOSIG00000000823	XP_004070782.1 ubiquitin carboxyl-terminal hydrolase 21 isoform X2 [Oryzias latipes]	3.24567	7.99567	1.3007	1.53609e-06	0.00118778	Usp21	yes	Cellular Processes	Cell growth and death	ko04217//Necroptosis	K21634	GO:0005575//cellular_component;GO:0005622//intracellular anatomical structure;GO:0005634//nucleus;GO:0005654//nucleoplasm;GO:0005737//cytoplasm;GO:0005829//cytosol;GO:0005886//plasma membrane;GO:0016020//membrane;GO:0031974//membrane-enclosed lumen;GO:0031981//nuclear lumen;GO:0043226//organelle;GO:0043227//membrane-bounded organelle;GO:0043229//intracellular organelle;GO:0043231//intracellular m…	GO:0003674//molecular_function;GO:0003712//transcription coregulator activity;GO:0003713//transcription coactivator activity;GO:0003824//catalytic activity;GO:0004843//thiol-dependent deubiquitinase;GO:0005488//binding;GO:0008233//peptidase activity;GO:0008234//cysteine-type peptidase activity;GO:0016787//hydrolase activity;GO:0019783//ubiquitin-like protein-specific protease activity;GO:0019784/…	GO:0006139//nucleobase-containing compound metabolic process;GO:0006325//chromatin organization;GO:0006351//transcription, DNA-templated;GO:0006355//regulation of transcription, DNA-templated;GO:0006464//cellular protein modification process;GO:0006508//proteolysis;GO:0006511//ubiquitin-dependent protein catabolic process;GO:0006725//cellular aromatic compound metabolic process;GO:0006807//nitrog…	--
ENSOSIG00000013059	XP_004081828.1 L-dopachrome tautomerase [Oryzias latipes]	11.3547	28.6123	1.33335	8.55096e-05	0.0164275	DCT	yes	Metabolism;Organismal Systems;Metabolism	Global and overview maps;Endocrine system;Amino acid metabolism	ko01100//Metabolic pathways;ko04916//Melanogenesis;ko00350//Tyrosine metabolism	K01827;K01827;K01827	GO:0005575//cellular_component;GO:0005622//intracellular anatomical structure;GO:0005737//cytoplasm;GO:0005829//cytosol;GO:0012506//vesicle membrane;GO:0016020//membrane;GO:0016021//integral component of membrane;GO:0030659//cytoplasmic vesicle membrane;GO:0031090//organelle membrane;GO:0031224//intrinsic component of membrane;GO:0031410//cytoplasmic vesicle;GO:0031982//vesicle;GO:0033162//melano…	GO:0003674//molecular_function;GO:0003824//catalytic activity;GO:0004167//dopachrome isomerase activity;GO:0005488//binding;GO:0005507//copper ion binding;GO:0016491//oxidoreductase activity;GO:0016853//isomerase activity;GO:0016860//intramolecular oxidoreductase activity;GO:0016863//intramolecular oxidoreductase activity, transposing C=C bonds;GO:0043167//ion binding;GO:0043169//cation binding;G…	GO:0002052//positive regulation of neuroblast proliferation;GO:0006082//organic acid metabolic process;GO:0006520//cellular amino acid metabolic process;GO:0006570//tyrosine metabolic process;GO:0006582//melanin metabolic process;GO:0006583//melanin biosynthetic process from tyrosine;GO:0006725//cellular aromatic compound metabolic process;GO:0006807//nitrogen compound metabolic process;GO:000727…	--
ENSOSIG00000011692	AAT58048.1 P protein [Oryzias latipes]	3.12933	8.037	1.3608	0.000198508	0.0301201	Oca2	yes	-	-	-	-	GO:0000323//lytic vacuole;GO:0005575//cellular_component;GO:0005576//extracellular region;GO:0005622//intracellular anatomical structure;GO:0005737//cytoplasm;GO:0005764//lysosome;GO:0005765//lysosomal membrane;GO:0005768//endosome;GO:0005773//vacuole;GO:0005774//vacuolar membrane;GO:0005783//endoplasmic reticulum;GO:0005789//endoplasmic reticulum membrane;GO:0005887//integral component of plasma…	GO:0003674//molecular_function;GO:0005179//hormone activity;GO:0005215//transporter activity;GO:0005302//L-tyrosine transmembrane transporter activity;GO:0005342//organic acid transmembrane transporter activity;GO:0008324//cation transmembrane transporter activity;GO:0008509//anion transmembrane transporter activity;GO:0008514//organic anion transmembrane transporter activity;GO:0015075//ion tran…	GO:0000003//reproduction;GO:0003006//developmental process involved in reproduction;GO:0003333//amino acid transmembrane transport;GO:0006582//melanin metabolic process;GO:0006725//cellular aromatic compound metabolic process;GO:0006726//eye pigment biosynthetic process;GO:0006810//transport;GO:0006811//ion transport;GO:0006812//cation transport;GO:0006820//anion transport;GO:0006855//xenobiotic …	--
ENSOSIG00000017922	XP_011482972.1 urokinase plasminogen activator surface receptor-like [Oryzias latipes]	2.27567	5.87833	1.36912	0.000397751	0.0462969	--	yes	-	-	-	-	-	-	-	--
ENSOSIG00000006387	XP_004065804.2 plasma protease C1 inhibitor [Oryzias latipes]	0.784333	2.23467	1.51052	0.000431882	0.0485297	SERPING1	yes	Human Diseases;Organismal Systems	Infectious disease: bacterial;Immune system	ko05133//Pertussis;ko04610//Complement and coagulation cascades	K04001;K04001	GO:0005575//cellular_component;GO:0005576//extracellular region;GO:0005615//extracellular space;GO:0005622//intracellular anatomical structure;GO:0005737//cytoplasm;GO:0012505//endomembrane system;GO:0030141//secretory granule;GO:0031091//platelet alpha granule;GO:0031093//platelet alpha granule lumen;GO:0031410//cytoplasmic vesicle;GO:0031974//membrane-enclosed lumen;GO:0031982//vesicle;GO:00319…	GO:0003674//molecular_function;GO:0004857//enzyme inhibitor activity;GO:0004866//endopeptidase inhibitor activity;GO:0004867//serine-type endopeptidase inhibitor activity;GO:0030234//enzyme regulator activity;GO:0030414//peptidase inhibitor activity;GO:0042578//phosphoric ester hydrolase activity;GO:0061134//peptidase regulator activity;GO:0061135//endopeptidase regulator activity;GO:0098772//mol…	GO:0001868//regulation of complement activation, lectin pathway;GO:0001869//negative regulation of complement activation, lectin pathway;GO:0002250//adaptive immune response;GO:0002252//immune effector process;GO:0002253//activation of immune response;GO:0002376//immune system process;GO:0002443//leukocyte mediated immunity;GO:0002449//lymphocyte mediated immunity;GO:0002455//humoral immune respo…	--
ENSOSIG00000019790	NP_001098316.1 arylalkylamine N-acetyltransferase 2 [Oryzias latipes]	3.42633	13.239	1.95006	7.43531e-06	0.00328007	AANAT	yes	Metabolism;Metabolism	Global and overview maps;Amino acid metabolism	ko01100//Metabolic pathways;ko00380//Tryptophan metabolism	K00669;K00669	-	GO:0008080//N-acetyltransferase activity;GO:0008999//ribosomal-protein-alanine N-acetyltransferase activity	GO:0006464//cellular protein modification process;GO:0042254//ribosome biogenesis	--
ENSOSIG00000019594	XP_004081784.2 putative sodium-coupled neutral amino acid transporter 11 isoform X1 [Oryzias latipes]	0.522	2.40533	2.20412	0.000119919	0.0208518	slc38a11	yes	-	-	-	-	GO:0005575//cellular_component;GO:0005622//intracellular anatomical structure;GO:0005737//cytoplasm;GO:0005773//vacuole;GO:0005774//vacuolar membrane;GO:0005783//endoplasmic reticulum;GO:0012505//endomembrane system;GO:0016020//membrane;GO:0016021//integral component of membrane;GO:0031090//organelle membrane;GO:0031224//intrinsic component of membrane;GO:0043226//organelle;GO:0043227//membrane-b…	GO:0003674//molecular_function;GO:0005215//transporter activity;GO:0005342//organic acid transmembrane transporter activity;GO:0008509//anion transmembrane transporter activity;GO:0008514//organic anion transmembrane transporter activity;GO:0015075//ion transmembrane transporter activity;GO:0015171//amino acid transmembrane transporter activity;GO:0015318//inorganic molecular entity transmembrane…	GO:0003333//amino acid transmembrane transport;GO:0006810//transport;GO:0006811//ion transport;GO:0006812//cation transport;GO:0006814//sodium ion transport;GO:0006820//anion transport;GO:0006865//amino acid transport;GO:0008150//biological_process;GO:0015711//organic anion transport;GO:0015849//organic acid transport;GO:0030001//metal ion transport;GO:0034220//ion transmembrane transport;GO:0046…	--
MSTRG.14793	WD repeat-containing protein 3 isoform X1 [Xiphophorus maculatus]	0.095	1.621	4.09281	2.05445e-07	0.000271895	--	yes	-	-	-	-	-	GO:0004519//endonuclease activity;GO:0016779//nucleotidyltransferase activity	GO:0006278//RNA-dependent DNA biosynthetic process;GO:0032196//transposition	--
MSTRG.22448	-	0.0206667	0.919333	5.47521	0.000275589	0.0377303	--	yes	-	-	-	-	-	-	-	--
ENSOSIG00000005378	XP_023808276.1 pleiotrophin [Oryzias latipes]	0.001	0.649333	9.34282	0.000275474	0.0377303	ptn-b	yes	-	-	-	-	GO:0005575//cellular_component;GO:0005576//extracellular region;GO:0005604//basement membrane;GO:0005615//extracellular space;GO:0005622//intracellular anatomical structure;GO:0005737//cytoplasm;GO:0005783//endoplasmic reticulum;GO:0009986//cell surface;GO:0012505//endomembrane system;GO:0016020//membrane;GO:0031012//extracellular matrix;GO:0031594//neuromuscular junction;GO:0032991//protein-cont…	GO:0003674//molecular_function;GO:0004857//enzyme inhibitor activity;GO:0004864//protein phosphatase inhibitor activity;GO:0005102//signaling receptor binding;GO:0005488//binding;GO:0005515//protein binding;GO:0005539//glycosaminoglycan binding;GO:0008083//growth factor activity;GO:0008201//heparin binding;GO:0019208//phosphatase regulator activity;GO:0019212//phosphatase inhibitor activity;GO:00…	GO:0000003//reproduction;GO:0001101//response to acid chemical;GO:0001501//skeletal system development;GO:0001503//ossification;GO:0001654//eye development;GO:0001666//response to hypoxia;GO:0001754//eye photoreceptor cell differentiation;GO:0001756//somitogenesis;GO:0001889//liver development;GO:0003002//regionalization;GO:0003008//system process;GO:0003158//endothelium development;GO:0003407//n…	--

## Sheet: S2000 vs Control
DEGs between S2000 and Control groups
Gene-id	Description	Control_mean	BPS20_mean	log2(fc)	PValue	FDR	Symbol	Significant?	KEGG_A_class	KEGG_B_class	Pathway	K_ID	GO Component	GO Function	GO Process	TF_family
ENSOSIG00000013867	XP_025765028.1 uncharacterized protein LOC109203239 isoform X1 [Oreochromis niloticus]	4.19867	0.196667	-4.41611	0.00016846	0.0375981	ERVW-1	yes	-	-	-	-	-	-	-	--
ENSOSIG00000004857	XP_004076091.1 heat shock protein beta-11 [Oryzias latipes]	20.1143	4.12933	-2.28424	2.18166e-09	1.3025e-05	hspb11	yes	-	-	-	-	-	GO:0016788//hydrolase activity, acting on ester bonds;GO:0051499//D-aminoacyl-tRNA deacylase activity	-	--
ENSOSIG00000021388	XP_023811103.1 ankyrin repeat and SOCS box protein 14 isoform X1 [Oryzias latipes]	31.7887	7.80067	-2.02684	1.04706e-07	0.000227316	Asb14	yes	-	-	-	-	GO:0000151//ubiquitin ligase complex;GO:0005575//cellular_component;GO:0005622//intracellular anatomical structure;GO:0005634//nucleus;GO:0005737//cytoplasm;GO:0005829//cytosol;GO:0005856//cytoskeleton;GO:0005874//microtubule;GO:0005875//microtubule associated complex;GO:0005929//cilium;GO:0015630//microtubule cytoskeleton;GO:0030286//dynein complex;GO:0032991//protein-containing complex;GO:00429…	GO:0000166//nucleotide binding;GO:0003674//molecular_function;GO:0003774//cytoskeletal motor activity;GO:0003824//catalytic activity;GO:0004842//ubiquitin-protein transferase activity;GO:0005488//binding;GO:0005515//protein binding;GO:0005524//ATP binding;GO:0016462//pyrophosphatase activity;GO:0016740//transferase activity;GO:0016787//hydrolase activity;GO:0016817//hydrolase activity, acting on …	GO:0006464//cellular protein modification process;GO:0006807//nitrogen compound metabolic process;GO:0007154//cell communication;GO:0007165//signal transduction;GO:0008150//biological_process;GO:0008152//metabolic process;GO:0009987//cellular process;GO:0016567//protein ubiquitination;GO:0019538//protein metabolic process;GO:0023052//signaling;GO:0032446//protein modification by small protein con…	--
ENSOSIG00000009380	XP_004073182.1 neuronal PAS domain-containing protein 4 [Oryzias latipes]	25.349	6.813	-1.89557	1.32107e-06	0.00132014	npas4a	yes	-	-	-	-	GO:0005575//cellular_component;GO:0005622//intracellular anatomical structure;GO:0005634//nucleus;GO:0005667//transcription regulator complex;GO:0032991//protein-containing complex;GO:0043226//organelle;GO:0043227//membrane-bounded organelle;GO:0043229//intracellular organelle;GO:0043231//intracellular membrane-bounded organelle;GO:0045202//synapse;GO:0098794//postsynapse	GO:0000976//transcription cis-regulatory region binding;GO:0000977//RNA polymerase II transcription regulatory region sequence-specific DNA binding;GO:0000978//RNA polymerase II cis-regulatory region sequence-specific DNA binding;GO:0000981//DNA-binding transcription factor activity, RNA polymerase II-specific;GO:0000987//cis-regulatory region sequence-specific DNA binding;GO:0001067//transcripti…	GO:0001568//blood vessel development;GO:0001944//vasculature development;GO:0003008//system process;GO:0006139//nucleobase-containing compound metabolic process;GO:0006351//transcription, DNA-templated;GO:0006355//regulation of transcription, DNA-templated;GO:0006357//regulation of transcription by RNA polymerase II;GO:0006366//transcription by RNA polymerase II;GO:0006725//cellular aromatic comp…	bHLH
ENSOSIG00000019129	XP_023811762.1 protein-glutamine gamma-glutamyltransferase 2 [Oryzias latipes]	13.6193	3.66267	-1.89469	9.99331e-07	0.00125605	tgl2	yes	-	-	-	-	-	GO:0003674//molecular_function;GO:0003810//protein-glutamine gamma-glutamyltransferase activity;GO:0003824//catalytic activity;GO:0005488//binding;GO:0016740//transferase activity;GO:0016746//acyltransferase activity;GO:0016755//aminoacyltransferase activity;GO:0043167//ion binding;GO:0043169//cation binding;GO:0046872//metal ion binding;GO:0140096//catalytic activity, acting on a protein	GO:0006464//cellular protein modification process;GO:0006807//nitrogen compound metabolic process;GO:0008150//biological_process;GO:0008152//metabolic process;GO:0009987//cellular process;GO:0018149//peptide cross-linking;GO:0019538//protein metabolic process;GO:0036211//protein modification process;GO:0043170//macromolecule metabolic process;GO:0043412//macromolecule modification;GO:0044237//cel…	--
ENSOSIG00000014850	XP_023806457.1 titin isoform X8 [Oryzias latipes]	6.691	2.03667	-1.71601	3.24114e-05	0.012135	Ttn	yes	Human Diseases;Human Diseases	Cardiovascular disease;Cardiovascular disease	ko05414//Dilated cardiomyopathy;ko05410//Hypertrophic cardiomyopathy	K12567;K12567	GO:0000228//nuclear chromosome;GO:0000793//condensed chromosome;GO:0000794//condensed nuclear chromosome;GO:0005575//cellular_component;GO:0005576//extracellular region;GO:0005622//intracellular anatomical structure;GO:0005634//nucleus;GO:0005694//chromosome;GO:0005737//cytoplasm;GO:0005829//cytosol;GO:0005856//cytoskeleton;GO:0005859//muscle myosin complex;GO:0005865//striated muscle thin filame…	GO:0000166//nucleotide binding;GO:0002020//protease binding;GO:0003674//molecular_function;GO:0003779//actin binding;GO:0003824//catalytic activity;GO:0003993//acid phosphatase activity;GO:0004672//protein kinase activity;GO:0004674//protein serine/threonine kinase activity;GO:0004713//protein tyrosine kinase activity;GO:0005198//structural molecule activity;GO:0005200//structural constituent of …	GO:0000070//mitotic sister chromatid segregation;GO:0000278//mitotic cell cycle;GO:0000280//nuclear division;GO:0000819//sister chromatid segregation;GO:0001701//in utero embryonic development;GO:0001756//somitogenesis;GO:0001932//regulation of protein phosphorylation;GO:0002576//platelet degranulation;GO:0002791//regulation of peptide secretion;GO:0002793//positive regulation of peptide secretio…	--
ENSOSIG00000018516	NP_001239163.1 v-fos FBJ murine osteosarcoma viral oncogene homolog Ab [Oryzias latipes]	49.0197	15.6583	-1.64643	9.28657e-08	0.000221773	fos	yes	Human Diseases;Environmental Information Processing;Environmental Information Processing;Human Diseases;Human Diseases;Human Diseases;Human Diseases;Human Diseases;Human Diseases;Human Diseases;Human Diseases;Human Diseases;Human Diseases;Organismal Systems;Organismal Systems;Human Diseases;Human Diseases;Human Diseases;Cellular Processes;Organismal Systems;Organismal Systems;Human Diseases;Human…	Cancer: overview;Signal transduction;Signal transduction;Infectious disease: viral;Infectious disease: bacterial;Infectious disease: bacterial;Infectious disease: viral;Cancer: overview;Infectious disease: viral;Infectious disease: bacterial;Infectious disease: viral;Cancer: overview;Cardiovascular disease;Endocrine system;Nervous system;Cancer: specific types;Infectious disease: viral;Endocrine …	ko05200//Pathways in cancer;ko04010//MAPK signaling pathway;ko04024//cAMP signaling pathway;ko05166//Human T-cell leukemia virus 1 infection;ko05130//Pathogenic Escherichia coli infection;ko05132//Salmonella infection;ko05170//Human immunodeficiency virus 1 infection;ko05207//Chemical carcinogenesis - receptor activation;ko05167//Kaposi sarcoma-associated herpesvirus infection;ko05135//Yersinia i…	K04379;K04379;K04379;K04379;K04379;K04379;K04379;K04379;K04379;K04379;K04379;K04379;K04379;K04379;K04379;K04379;K04379;K04379;K04379;K04379;K04379;K04379;K04379;K04379;K04379;K04379;K04379;K04379;K04379;K04379;K04379;K04379;K04379;K04379;K04379;K04379;K04379;K04379;K04379;K04379;K04379;K04379;K04379;K04379;K04379	GO:0005575//cellular_component;GO:0005622//intracellular anatomical structure;GO:0005634//nucleus;GO:0005654//nucleoplasm;GO:0005667//transcription regulator complex;GO:0005737//cytoplasm;GO:0005783//endoplasmic reticulum;GO:0005829//cytosol;GO:0012505//endomembrane system;GO:0016020//membrane;GO:0030867//rough endoplasmic reticulum membrane;GO:0031974//membrane-enclosed lumen;GO:0031981//nuclear…	GO:0000976//transcription cis-regulatory region binding;GO:0000977//RNA polymerase II transcription regulatory region sequence-specific DNA binding;GO:0000978//RNA polymerase II cis-regulatory region sequence-specific DNA binding;GO:0000979//RNA polymerase II core promoter sequence-specific DNA binding;GO:0000981//DNA-binding transcription factor activity, RNA polymerase II-specific;GO:0000987//c…	GO:0000003//reproduction;GO:0000302//response to reactive oxygen species;GO:0001661//conditioned taste aversion;GO:0002237//response to molecule of bacterial origin;GO:0002682//regulation of immune system process;GO:0002684//positive regulation of immune system process;GO:0002761//regulation of myeloid leukocyte differentiation;GO:0002763//positive regulation of myeloid leukocyte differentiation;…	TF_bZIP
ENSOSIG00000007071	XP_004071438.3 dexamethasone-induced Ras-related protein 1 [Oryzias latipes]	6.842	2.20233	-1.63539	9.2789e-05	0.0251806	Rasd1	yes	Human Diseases;Organismal Systems	Endocrine and metabolic disease;Environmental adaptation	ko04934//Cushing syndrome;ko04713//Circadian entrainment	K07843;K07843	GO:0005737//cytoplasm	GO:0000166//nucleotide binding;GO:0003677//DNA binding;GO:0003924//GTPase activity;GO:0005524//ATP binding;GO:0005525//GTP binding	GO:0006400//tRNA modification;GO:0042254//ribosome biogenesis	--
ENSOSIG00000017068	XP_020567276.1 sperm-associated antigen 17 isoform X2 [Oryzias latipes]	11.2367	3.63733	-1.62726	1.50546e-06	0.00132014	SPAG17	yes	-	-	-	-	GO:0005575//cellular_component;GO:0005622//intracellular anatomical structure;GO:0005737//cytoplasm;GO:0005856//cytoskeleton;GO:0005874//microtubule;GO:0005929//cilium;GO:0005930//axoneme;GO:0015630//microtubule cytoskeleton;GO:0031514//motile cilium;GO:0032838//plasma membrane bounded cell projection cytoplasm;GO:0042995//cell projection;GO:0043226//organelle;GO:0043228//non-membrane-bounded org…	-	GO:0000226//microtubule cytoskeleton organization;GO:0001578//microtubule bundle formation;GO:0003341//cilium movement;GO:0003351//epithelial cilium movement involved in extracellular fluid movement;GO:0006928//movement of cell or subcellular component;GO:0006996//organelle organization;GO:0007010//cytoskeleton organization;GO:0007017//microtubule-based process;GO:0007018//microtubule-based movem…	--
ENSOSIG00000013251	XP_011491824.1 alpha-protein kinase 3 [Oryzias latipes]	5.00167	1.63933	-1.6093	1.4519e-06	0.00132014	Alpk3	yes	-	-	-	-	-	GO:0004674//protein serine/threonine kinase activity;GO:0005524//ATP binding	GO:0006468//protein phosphorylation	--
ENSOSIG00000008119	XP_023804616.1 early growth response protein 4-like [Oryzias latipes]	13.3883	4.43633	-1.59354	1.60312e-06	0.00132014	EGR3	yes	-	-	-	-	-	-	-	zf-C2H2
ENSOSIG00000014846	XP_023806457.1 titin isoform X8 [Oryzias latipes]	63.1323	21.6003	-1.54733	2.47791e-08	8.66961e-05	TTN	yes	Human Diseases;Human Diseases	Cardiovascular disease;Cardiovascular disease	ko05414//Dilated cardiomyopathy;ko05410//Hypertrophic cardiomyopathy	K12567;K12567	GO:0000228//nuclear chromosome;GO:0000793//condensed chromosome;GO:0000794//condensed nuclear chromosome;GO:0005575//cellular_component;GO:0005576//extracellular region;GO:0005622//intracellular anatomical structure;GO:0005634//nucleus;GO:0005694//chromosome;GO:0005737//cytoplasm;GO:0005829//cytosol;GO:0005856//cytoskeleton;GO:0005859//muscle myosin complex;GO:0005865//striated muscle thin filame…	GO:0000166//nucleotide binding;GO:0002020//protease binding;GO:0003674//molecular_function;GO:0003779//actin binding;GO:0003824//catalytic activity;GO:0003993//acid phosphatase activity;GO:0004672//protein kinase activity;GO:0004674//protein serine/threonine kinase activity;GO:0004713//protein tyrosine kinase activity;GO:0005198//structural molecule activity;GO:0005200//structural constituent of …	GO:0000070//mitotic sister chromatid segregation;GO:0000278//mitotic cell cycle;GO:0000280//nuclear division;GO:0000819//sister chromatid segregation;GO:0001701//in utero embryonic development;GO:0001756//somitogenesis;GO:0001932//regulation of protein phosphorylation;GO:0002576//platelet degranulation;GO:0002791//regulation of peptide secretion;GO:0002793//positive regulation of peptide secretio…	--
ENSOSIG00000012286	XP_004065956.2 early growth response protein 1-B [Oryzias latipes]	7.10767	2.446	-1.53895	0.00024209	0.0458837	egr1-b	yes	-	-	-	-	GO:0005575//cellular_component;GO:0005622//intracellular anatomical structure;GO:0005634//nucleus;GO:0043226//organelle;GO:0043227//membrane-bounded organelle;GO:0043229//intracellular organelle;GO:0043231//intracellular membrane-bounded organelle	GO:0000976//transcription cis-regulatory region binding;GO:0000977//RNA polymerase II transcription regulatory region sequence-specific DNA binding;GO:0000981//DNA-binding transcription factor activity, RNA polymerase II-specific;GO:0001067//transcription regulatory region nucleic acid binding;GO:0001228//DNA-binding transcription activator activity, RNA polymerase II-specific;GO:0003674//molecul…	GO:0006139//nucleobase-containing compound metabolic process;GO:0006351//transcription, DNA-templated;GO:0006355//regulation of transcription, DNA-templated;GO:0006357//regulation of transcription by RNA polymerase II;GO:0006366//transcription by RNA polymerase II;GO:0006725//cellular aromatic compound metabolic process;GO:0006807//nitrogen compound metabolic process;GO:0008150//biological_proces…	zf-C2H2
ENSOSIG00000017307	XP_004077322.1 ankyrin repeat domain-containing protein 1 [Oryzias latipes]	8.685	3.05167	-1.50893	2.12814e-07	0.000363016	ANKRD1	yes	-	-	-	-	GO:0001650//fibrillar center;GO:0005575//cellular_component;GO:0005622//intracellular anatomical structure;GO:0005634//nucleus;GO:0005654//nucleoplasm;GO:0005667//transcription regulator complex;GO:0005730//nucleolus;GO:0005737//cytoplasm;GO:0005829//cytosol;GO:0030016//myofibril;GO:0030017//sarcomere;GO:0031674//I band;GO:0031974//membrane-enclosed lumen;GO:0031981//nuclear lumen;GO:0032991//pro…	GO:0002039//p53 binding;GO:0003674//molecular_function;GO:0003676//nucleic acid binding;GO:0003677//DNA binding;GO:0003712//transcription coregulator activity;GO:0003713//transcription coactivator activity;GO:0003714//transcription corepressor activity;GO:0003779//actin binding;GO:0005488//binding;GO:0005515//protein binding;GO:0008092//cytoskeletal protein binding;GO:0008134//transcription facto…	GO:0000122//negative regulation of transcription by RNA polymerase II;GO:0001666//response to hypoxia;GO:0002237//response to molecule of bacterial origin;GO:0002791//regulation of peptide secretion;GO:0002793//positive regulation of peptide secretion;GO:0003007//heart morphogenesis;GO:0006355//regulation of transcription, DNA-templated;GO:0006357//regulation of transcription by RNA polymerase II…	--
ENSOSIG00000005716	XP_004068312.1 zinc finger protein 648 [Oryzias latipes]	12.048	4.38867	-1.45694	7.02192e-06	0.0038181	--	yes	-	-	-	-	GO:0005575//cellular_component;GO:0005622//intracellular anatomical structure;GO:0005634//nucleus;GO:0043226//organelle;GO:0043227//membrane-bounded organelle;GO:0043229//intracellular organelle;GO:0043231//intracellular membrane-bounded organelle	GO:0000981//DNA-binding transcription factor activity, RNA polymerase II-specific;GO:0003674//molecular_function;GO:0003676//nucleic acid binding;GO:0003677//DNA binding;GO:0003700//DNA-binding transcription factor activity;GO:0005488//binding;GO:0043167//ion binding;GO:0043169//cation binding;GO:0046872//metal ion binding;GO:0097159//organic cyclic compound binding;GO:0140110//transcription regu…	GO:0006139//nucleobase-containing compound metabolic process;GO:0006351//transcription, DNA-templated;GO:0006355//regulation of transcription, DNA-templated;GO:0006357//regulation of transcription by RNA polymerase II;GO:0006725//cellular aromatic compound metabolic process;GO:0006807//nitrogen compound metabolic process;GO:0008150//biological_process;GO:0008152//metabolic process;GO:0009058//bio…	zf-C2H2
ENSOSIG00000009508	NP_001156600.1 thrombospondin-1 precursor [Oryzias latipes]	93.5017	35.86	-1.38262	2.75823e-06	0.00178025	THBS1	yes	Environmental Information Processing;Human Diseases;Environmental Information Processing;Human Diseases;Cellular Processes;Human Diseases;Cellular Processes;Environmental Information Processing;Environmental Information Processing;Cellular Processes;Human Diseases;Human Diseases	Signal transduction;Infectious disease: viral;Signal transduction;Cancer: overview;Cellular community - eukaryotes;Cancer: overview;Transport and catabolism;Signal transduction;Signaling molecules and interaction;Cell growth and death;Infectious disease: parasitic;Cancer: specific types	ko04151//PI3K-Akt signaling pathway;ko05165//Human papillomavirus infection;ko04015//Rap1 signaling pathway;ko05205//Proteoglycans in cancer;ko04510//Focal adhesion;ko05206//MicroRNAs in cancer;ko04145//Phagosome;ko04350//TGF-beta signaling pathway;ko04512//ECM-receptor interaction;ko04115//p53 signaling pathway;ko05144//Malaria;ko05219//Bladder cancer	K16857;K16857;K16857;K16857;K16857;K16857;K16857;K16857;K16857;K16857;K16857;K16857	GO:0005576//extracellular region	GO:0005509//calcium ion binding;GO:0005515//protein binding	GO:0007155//cell adhesion;GO:0007165//signal transduction	--
ENSOSIG00000001832	XP_004069237.1 lysyl oxidase homolog 2A [Oryzias latipes]	14.7223	5.77367	-1.35045	0.000152221	0.0346613	loxl2a	yes	-	-	-	-	GO:0016020//membrane	GO:0004252//serine-type endopeptidase activity;GO:0005044//scavenger receptor activity;GO:0005507//copper ion binding;GO:0016641//oxidoreductase activity, acting on the CH-NH2 group of donors, oxygen as acceptor;GO:0070008//serine-type exopeptidase activity	-	--
ENSOSIG00000016611	XP_004085205.1 peptidase inhibitor 15 [Oryzias latipes]	14.7693	5.826	-1.34203	7.11181e-05	0.0211139	pi15a	yes	-	-	-	-	GO:0005575//cellular_component;GO:0005576//extracellular region	GO:0003674//molecular_function;GO:0004857//enzyme inhibitor activity;GO:0030234//enzyme regulator activity;GO:0030414//peptidase inhibitor activity;GO:0061134//peptidase regulator activity;GO:0098772//molecular function regulator	GO:0007275//multicellular organism development;GO:0008150//biological_process;GO:0009892//negative regulation of metabolic process;GO:0010466//negative regulation of peptidase activity;GO:0010605//negative regulation of macromolecule metabolic process;GO:0019222//regulation of metabolic process;GO:0030162//regulation of proteolysis;GO:0031323//regulation of cellular metabolic process;GO:0031324//…	--
ENSOSIG00000010429	XP_004066169.1 reticulon-4 receptor-like 2 [Oryzias latipes]	34.8027	13.7887	-1.33571	6.07724e-05	0.0190961	RTN4RL2	yes	-	-	-	-	-	GO:0005515//protein binding	-	--
ENSOSIG00000003986	XP_011485240.1 myosin light chain kinase 3 isoform X2 [Oryzias latipes]	23.429	9.52667	-1.29825	0.000212401	0.0433534	MYLK4	yes	Environmental Information Processing;Cellular Processes;Cellular Processes;Environmental Information Processing;Organismal Systems;Environmental Information Processing;Organismal Systems;Organismal Systems;Organismal Systems	Signal transduction;Cell motility;Cellular community - eukaryotes;Signal transduction;Endocrine system;Signal transduction;Immune system;Circulatory system;Digestive system	ko04020//Calcium signaling pathway;ko04810//Regulation of actin cytoskeleton;ko04510//Focal adhesion;ko04022//cGMP-PKG signaling pathway;ko04921//Oxytocin signaling pathway;ko04371//Apelin signaling pathway;ko04611//Platelet activation;ko04270//Vascular smooth muscle contraction;ko04971//Gastric acid secretion	K00907;K00907;K00907;K00907;K00907;K00907;K00907;K00907;K00907	-	GO:0003714//transcription corepressor activity;GO:0004672//protein kinase activity;GO:0005524//ATP binding	GO:0006468//protein phosphorylation	--
MSTRG.7064	uncharacterized protein LOC121724596 isoform X1 [Alosa sapidissima]	6.005	2.44433	-1.29672	5.73789e-05	0.0185171	--	yes	-	-	-	-	-	-	-	--
ENSOSIG00000020871	XP_020559497.1 uncharacterized protein LOC105354194 isoform X1 [Oryzias latipes]	28.4353	11.5883	-1.29501	2.14944e-05	0.0090054	Ppp1r3a	yes	Organismal Systems;Human Diseases	Endocrine system;Endocrine and metabolic disease	ko04910//Insulin signaling pathway;ko04931//Insulin resistance	K07189;K07189	GO:0000164//protein phosphatase type 1 complex;GO:0005575//cellular_component;GO:0005622//intracellular anatomical structure;GO:0005737//cytoplasm;GO:0008287//protein serine/threonine phosphatase complex;GO:0016020//membrane;GO:0016021//integral component of membrane;GO:0031224//intrinsic component of membrane;GO:0032991//protein-containing complex;GO:1902494//catalytic complex;GO:1903293//phosph…	GO:0003674//molecular_function;GO:0003824//catalytic activity;GO:0004721//phosphoprotein phosphatase activity;GO:0004722//protein serine/threonine phosphatase activity;GO:0005515//protein binding;GO:0016787//hydrolase activity;GO:0016788//hydrolase activity, acting on ester bonds;GO:0016791//phosphatase activity;GO:0042578//phosphoric ester hydrolase activity;GO:0140096//catalytic activity, actin…	GO:0005975//carbohydrate metabolic process;GO:0005976//polysaccharide metabolic process;GO:0005977//glycogen metabolic process;GO:0006073//cellular glucan metabolic process;GO:0006091//generation of precursor metabolites and energy;GO:0006112//energy reserve metabolic process;GO:0006464//cellular protein modification process;GO:0006470//protein dephosphorylation;GO:0006793//phosphorus metabolic p…	--
ENSOSIG00000010344	NP_001265819.1 filamin-C [Oryzias latipes]	32.7653	13.396	-1.29037	1.74266e-05	0.00770673	Flnc	yes	Environmental Information Processing;Human Diseases;Human Diseases;Cellular Processes	Signal transduction;Infectious disease: bacterial;Cancer: overview;Cellular community - eukaryotes	ko04010//MAPK signaling pathway;ko05132//Salmonella infection;ko05205//Proteoglycans in cancer;ko04510//Focal adhesion	K04437;K04437;K04437;K04437	-	GO:0005515//protein binding;GO:0008289//lipid binding	-	--
ENSOSIG00000023985	XP_023812411.1 extracellular matrix protein 2-like isoform X2 [Oryzias latipes]	14.427	5.90867	-1.28787	2.11211e-06	0.00157623	ECM2	yes	-	-	-	-	-	GO:0005515//protein binding;GO:0019903//protein phosphatase binding	GO:0043666//regulation of phosphoprotein phosphatase activity	--
ENSOSIG00000006316	XP_023805031.1 chondroadherin [Oryzias latipes]	23.5797	9.81667	-1.26424	0.000194441	0.0414593	Chad	yes	Environmental Information Processing;Human Diseases;Cellular Processes;Environmental Information Processing	Signal transduction;Infectious disease: viral;Cellular community - eukaryotes;Signaling molecules and interaction	ko04151//PI3K-Akt signaling pathway;ko05165//Human papillomavirus infection;ko04510//Focal adhesion;ko04512//ECM-receptor interaction	K06248;K06248;K06248;K06248	GO:0005575//cellular_component;GO:0005576//extracellular region;GO:0005622//intracellular anatomical structure;GO:0005737//cytoplasm;GO:0031012//extracellular matrix	GO:0003674//molecular_function;GO:0004857//enzyme inhibitor activity;GO:0004860//protein kinase inhibitor activity;GO:0005515//protein binding;GO:0019207//kinase regulator activity;GO:0019210//kinase inhibitor activity;GO:0019887//protein kinase regulator activity;GO:0030234//enzyme regulator activity;GO:0098772//molecular function regulator	GO:0001501//skeletal system development;GO:0001502//cartilage condensation;GO:0001932//regulation of protein phosphorylation;GO:0001933//negative regulation of protein phosphorylation;GO:0006469//negative regulation of protein kinase activity;GO:0007154//cell communication;GO:0007165//signal transduction;GO:0007166//cell surface receptor signaling pathway;GO:0007275//multicellular organism develo…	--
ENSOSIG00000022388	XP_023806503.1 titin [Oryzias latipes]	122.613	51.962	-1.23858	1.2223e-06	0.00132014	TTN	yes	Human Diseases;Human Diseases	Cardiovascular disease;Cardiovascular disease	ko05414//Dilated cardiomyopathy;ko05410//Hypertrophic cardiomyopathy	K12567;K12567	GO:0005575//cellular_component	GO:0003674//molecular_function;GO:0003993//acid phosphatase activity;GO:0004672//protein kinase activity;GO:0005515//protein binding;GO:0005524//ATP binding;GO:0046872//metal ion binding;GO:0047343//glucose-1-phosphate cytidylyltransferase activity	GO:0006468//protein phosphorylation;GO:0008150//biological_process;GO:0009103//lipopolysaccharide biosynthetic process	--
ENSOSIG00000017320	XP_011480889.1 phosphorylase b kinase gamma catalytic chain, skeletal muscle/heart isoform isoform X1 [Oryzias latipes]	18.208	7.742	-1.23379	0.000172173	0.0377216	PHKG1	yes	Environmental Information Processing;Organismal Systems;Organismal Systems	Signal transduction;Endocrine system;Endocrine system	ko04020//Calcium signaling pathway;ko04910//Insulin signaling pathway;ko04922//Glucagon signaling pathway	K00871;K00871;K00871	GO:0005575//cellular_component;GO:0005622//intracellular anatomical structure;GO:0005737//cytoplasm;GO:0005829//cytosol;GO:0005964//phosphorylase kinase complex;GO:0030016//myofibril;GO:0032991//protein-containing complex;GO:0043226//organelle;GO:0043228//non-membrane-bounded organelle;GO:0043229//intracellular organelle;GO:0043232//intracellular non-membrane-bounded organelle;GO:0043292//contrac…	GO:0000166//nucleotide binding;GO:0003674//molecular_function;GO:0003677//DNA binding;GO:0003824//catalytic activity;GO:0004672//protein kinase activity;GO:0004674//protein serine/threonine kinase activity;GO:0004683//calmodulin-dependent protein kinase activity;GO:0004689//phosphorylase kinase activity;GO:0005488//binding;GO:0005515//protein binding;GO:0005516//calmodulin binding;GO:0005524//ATP…	GO:0000271//polysaccharide biosynthetic process;GO:0005975//carbohydrate metabolic process;GO:0005976//polysaccharide metabolic process;GO:0005977//glycogen metabolic process;GO:0005978//glycogen biosynthetic process;GO:0006073//cellular glucan metabolic process;GO:0006091//generation of precursor metabolites and energy;GO:0006112//energy reserve metabolic process;GO:0006464//cellular protein mod…	--
ENSOSIG00000007175	XP_023810880.1 solute carrier family 41 member 1 [Oryzias latipes]	23.9107	10.374	-1.20468	2.53717e-06	0.00173115	Slc41a1	yes	-	-	-	-	GO:0005575//cellular_component;GO:0005886//plasma membrane;GO:0016020//membrane;GO:0016021//integral component of membrane;GO:0016323//basolateral plasma membrane;GO:0031224//intrinsic component of membrane;GO:0032991//protein-containing complex;GO:0071944//cell periphery;GO:0098590//plasma membrane region	GO:0003674//molecular_function;GO:0005215//transporter activity;GO:0008324//cation transmembrane transporter activity;GO:0015075//ion transmembrane transporter activity;GO:0015081//sodium ion transmembrane transporter activity;GO:0015095//magnesium ion transmembrane transporter activity;GO:0015291//secondary active transmembrane transporter activity;GO:0015297//antiporter activity;GO:0015298//sol…	GO:0006810//transport;GO:0006811//ion transport;GO:0006812//cation transport;GO:0006814//sodium ion transport;GO:0006873//cellular ion homeostasis;GO:0006875//cellular metal ion homeostasis;GO:0008150//biological_process;GO:0009987//cellular process;GO:0010035//response to inorganic substance;GO:0010038//response to metal ion;GO:0010960//magnesium ion homeostasis;GO:0010961//cellular magnesium io…	--
ENSOSIG00000021756	XP_011472634.2 myosin phosphatase Rho-interacting protein [Oryzias latipes]	8.75	3.80767	-1.20038	0.00023364	0.0449964	Triobp	yes	-	-	-	-	-	GO:0005524//ATP binding;GO:0051082//unfolded protein binding	GO:0007059//chromosome segregation;GO:0030261//chromosome condensation	--
ENSOSIG00000013757	XP_023811465.1 unique cartilage matrix-associated protein-like isoform X2 [Oryzias latipes]	54.7737	24.5307	-1.1589	1.93439e-05	0.00824916	UCMA	yes	-	-	-	-	GO:0005575//cellular_component;GO:0005576//extracellular region;GO:0005615//extracellular space;GO:0005622//intracellular anatomical structure;GO:0005737//cytoplasm;GO:0005794//Golgi apparatus;GO:0005856//cytoskeleton;GO:0012505//endomembrane system;GO:0016234//inclusion body;GO:0016235//aggresome;GO:0031012//extracellular matrix;GO:0043226//organelle;GO:0043227//membrane-bounded organelle;GO:004…	-	GO:0001501//skeletal system development;GO:0007275//multicellular organism development;GO:0008150//biological_process;GO:0009790//embryo development;GO:0009792//embryo development ending in birth or egg hatching;GO:0030278//regulation of ossification;GO:0030279//negative regulation of ossification;GO:0032501//multicellular organismal process;GO:0032502//developmental process;GO:0043009//chordate …	--
ENSOSIG00000010713	XP_004077140.1 bifunctional 3'-phosphoadenosine 5'-phosphosulfate synthase 2 [Oryzias latipes]	24.9437	11.532	-1.11303	0.000202596	0.0425037	PAPSS2	yes	Metabolism;Metabolism;Metabolism;Metabolism;Metabolism	Global and overview maps;Nucleotide metabolism;Metabolism of other amino acids;Energy metabolism;Biosynthesis of other secondary metabolites	ko01100//Metabolic pathways;ko00230//Purine metabolism;ko00450//Selenocompound metabolism;ko00920//Sulfur metabolism;ko00261//Monobactam biosynthesis	K13811;K13811;K13811;K13811;K13811	GO:0005575//cellular_component;GO:0005622//intracellular anatomical structure;GO:0005737//cytoplasm;GO:0005829//cytosol	GO:0000166//nucleotide binding;GO:0003674//molecular_function;GO:0003824//catalytic activity;GO:0003873//6-phosphofructo-2-kinase activity;GO:0004020//adenylylsulfate kinase activity;GO:0004612//phosphoenolpyruvate carboxykinase (ATP) activity;GO:0004779//sulfate adenylyltransferase activity;GO:0004781//sulfate adenylyltransferase (ATP) activity;GO:0005488//binding;GO:0005524//ATP binding;GO:0016…	GO:0000103//sulfate assimilation;GO:0001501//skeletal system development;GO:0006000//fructose metabolic process;GO:0006082//organic acid metabolic process;GO:0006094//gluconeogenesis;GO:0006139//nucleobase-containing compound metabolic process;GO:0006163//purine nucleotide metabolic process;GO:0006164//purine nucleotide biosynthetic process;GO:0006725//cellular aromatic compound metabolic process…	--
ENSOSIG00000014855	XP_004081516.1 collagen alpha-1(VIII) chain [Oryzias latipes]	22.4007	10.3663	-1.11164	0.000208367	0.0428967	COL8A1	yes	-	-	-	-	-	-	-	--
ENSOSIG00000018883	XP_011489876.1 matrilin-3 isoform X1 [Oryzias latipes]	39.9037	18.5673	-1.10375	0.000117939	0.0296473	MATN3	yes	-	-	-	-	-	-	-	--
ENSOSIG00000007658	XP_011482880.1 thrombospondin-2 isoform X1 [Oryzias latipes]	15.1167	7.07033	-1.09629	1.79638e-05	0.00779988	THBS2	yes	Environmental Information Processing;Human Diseases;Cellular Processes;Cellular Processes;Environmental Information Processing;Human Diseases	Signal transduction;Infectious disease: viral;Cellular community - eukaryotes;Transport and catabolism;Signaling molecules and interaction;Infectious disease: parasitic	ko04151//PI3K-Akt signaling pathway;ko05165//Human papillomavirus infection;ko04510//Focal adhesion;ko04145//Phagosome;ko04512//ECM-receptor interaction;ko05144//Malaria	K04659;K04659;K04659;K04659;K04659;K04659	GO:0005575//cellular_component;GO:0005576//extracellular region;GO:0005604//basement membrane;GO:0005622//intracellular anatomical structure;GO:0005737//cytoplasm;GO:0012505//endomembrane system;GO:0030141//secretory granule;GO:0031012//extracellular matrix;GO:0031091//platelet alpha granule;GO:0031410//cytoplasmic vesicle;GO:0031982//vesicle;GO:0043226//organelle;GO:0043227//membrane-bounded org…	GO:0003674//molecular_function;GO:0005488//binding;GO:0005509//calcium ion binding;GO:0005515//protein binding;GO:0005539//glycosaminoglycan binding;GO:0008201//heparin binding;GO:0043167//ion binding;GO:0043168//anion binding;GO:0043169//cation binding;GO:0046872//metal ion binding;GO:0097367//carbohydrate derivative binding;GO:1901681//sulfur compound binding	GO:0007155//cell adhesion;GO:0007165//signal transduction;GO:0008150//biological_process;GO:0016525//negative regulation of angiogenesis;GO:0022603//regulation of anatomical structure morphogenesis;GO:0022610//biological adhesion;GO:0044087//regulation of cellular component biogenesis;GO:0044089//positive regulation of cellular component biogenesis;GO:0045765//regulation of angiogenesis;GO:004851…	--
ENSOSIG00000013562	XP_023816440.1 B-cell CLL/lymphoma 7 protein family member A isoform X1 [Oryzias latipes]	16.7807	7.90433	-1.08608	0.000123457	0.0302895	BCL7A	yes	-	-	-	-	GO:0005575//cellular_component;GO:0005622//intracellular anatomical structure;GO:0005634//nucleus;GO:0043226//organelle;GO:0043227//membrane-bounded organelle;GO:0043229//intracellular organelle;GO:0043231//intracellular membrane-bounded organelle	GO:0003674//molecular_function	GO:0006355//regulation of transcription, DNA-templated;GO:0006915//apoptotic process;GO:0007154//cell communication;GO:0007165//signal transduction;GO:0007166//cell surface receptor signaling pathway;GO:0007267//cell-cell signaling;GO:0008150//biological_process;GO:0008219//cell death;GO:0009889//regulation of biosynthetic process;GO:0009890//negative regulation of biosynthetic process;GO:0009892…	--
ENSOSIG00000022537	XP_004068081.1 protein CYR61 [Oryzias latipes]	110.141	51.967	-1.08368	5.2605e-05	0.017473	CCN1	yes	-	-	-	-	GO:0005575//cellular_component;GO:0005576//extracellular region;GO:0005622//intracellular anatomical structure;GO:0005737//cytoplasm;GO:0005783//endoplasmic reticulum;GO:0005788//endoplasmic reticulum lumen;GO:0012505//endomembrane system;GO:0031012//extracellular matrix;GO:0031974//membrane-enclosed lumen;GO:0043226//organelle;GO:0043227//membrane-bounded organelle;GO:0043229//intracellular orga…	GO:0003674//molecular_function;GO:0005102//signaling receptor binding;GO:0005178//integrin binding;GO:0005488//binding;GO:0005515//protein binding;GO:0005520//insulin-like growth factor binding;GO:0005539//glycosaminoglycan binding;GO:0008201//heparin binding;GO:0019838//growth factor binding;GO:0043167//ion binding;GO:0043168//anion binding;GO:0044877//protein-containing complex binding;GO:00508…	GO:0000003//reproduction;GO:0001501//skeletal system development;GO:0001503//ossification;GO:0001525//angiogenesis;GO:0001558//regulation of cell growth;GO:0001568//blood vessel development;GO:0001649//osteoblast differentiation;GO:0001701//in utero embryonic development;GO:0001890//placenta development;GO:0001892//embryonic placenta development;GO:0001932//regulation of protein phosphorylation;G…	--
ENSOSIG00000022118	BAV54151.2 Pnp5b [Oryzias latipes]	11.1097	5.26433	-1.07749	0.000224573	0.0439593	PNP	yes	Metabolism;Metabolism;Metabolism	Global and overview maps;Nucleotide metabolism;Metabolism of cofactors and vitamins	ko01100//Metabolic pathways;ko00230//Purine metabolism;ko00760//Nicotinate and nicotinamide metabolism	K03783;K03783;K03783	-	GO:0003824//catalytic activity;GO:0004731//purine-nucleoside phosphorylase activity;GO:0017061//S-methyl-5-thioadenosine phosphorylase activity	GO:0006139//nucleobase-containing compound metabolic process;GO:0006168//adenine salvage;GO:0009116//nucleoside metabolic process;GO:0019509//L-methionine salvage from methylthioadenosine	--
ENSOSIG00000012962	XP_023815784.1 protein argonaute-3 isoform X1 [Oryzias latipes]	7.06933	3.36633	-1.0704	0.000151442	0.0346613	ago3	yes	Organismal Systems	Development and regeneration	ko04361//Axon regeneration	K11593	GO:0000932//P-body;GO:0005575//cellular_component;GO:0005622//intracellular anatomical structure;GO:0005737//cytoplasm;GO:0032991//protein-containing complex;GO:0035770//ribonucleoprotein granule;GO:0036464//cytoplasmic ribonucleoprotein granule;GO:0043226//organelle;GO:0043228//non-membrane-bounded organelle;GO:0043229//intracellular organelle;GO:0043232//intracellular non-membrane-bounded organ…	GO:0003674//molecular_function;GO:0003676//nucleic acid binding;GO:0003723//RNA binding;GO:0003824//catalytic activity;GO:0004518//nuclease activity;GO:0004519//endonuclease activity;GO:0004521//endoribonuclease activity;GO:0004540//ribonuclease activity;GO:0005488//binding;GO:0005515//protein binding;GO:0016787//hydrolase activity;GO:0016788//hydrolase activity, acting on ester bonds;GO:0016891/…	GO:0006139//nucleobase-containing compound metabolic process;GO:0006379//mRNA cleavage;GO:0006401//RNA catabolic process;GO:0006402//mRNA catabolic process;GO:0006417//regulation of translation;GO:0006725//cellular aromatic compound metabolic process;GO:0006807//nitrogen compound metabolic process;GO:0008150//biological_process;GO:0008152//metabolic process;GO:0009056//catabolic process;GO:000905…	--
ENSOSIG00000014805	XP_004073318.1 reticulon-4 receptor-like 2 [Oryzias latipes]	31.446	15.0713	-1.06107	0.000163565	0.0368501	RTN4RL1	yes	-	-	-	-	-	GO:0005515//protein binding	-	--
ENSOSIG00000011453	XP_011474651.1 protein NLRC5 isoform X1 [Oryzias latipes]	7.13267	3.45233	-1.04687	7.0176e-05	0.0211139	nlrc5	yes	-	-	-	-	GO:0005575//cellular_component;GO:0005622//intracellular anatomical structure;GO:0005634//nucleus;GO:0005737//cytoplasm;GO:0005813//centrosome;GO:0005815//microtubule organizing center;GO:0005829//cytosol;GO:0005856//cytoskeleton;GO:0015630//microtubule cytoskeleton;GO:0043226//organelle;GO:0043227//membrane-bounded organelle;GO:0043228//non-membrane-bounded organelle;GO:0043229//intracellular or…	GO:0000166//nucleotide binding;GO:0000976//transcription cis-regulatory region binding;GO:0000977//RNA polymerase II transcription regulatory region sequence-specific DNA binding;GO:0000978//RNA polymerase II cis-regulatory region sequence-specific DNA binding;GO:0000987//cis-regulatory region sequence-specific DNA binding;GO:0001067//transcription regulatory region nucleic acid binding;GO:000367…	GO:0001817//regulation of cytokine production;GO:0001818//negative regulation of cytokine production;GO:0001959//regulation of cytokine-mediated signaling pathway;GO:0001960//negative regulation of cytokine-mediated signaling pathway;GO:0001961//positive regulation of cytokine-mediated signaling pathway;GO:0002252//immune effector process;GO:0002376//immune system process;GO:0002682//regulation o…	--
ENSOSIG00000018394	XP_004073213.1 microtubule-associated proteins 1A/1B light chain 3C [Oryzias latipes]	57.2327	28.002	-1.03131	0.000221972	0.0439593	MAP1LC3C	yes	Human Diseases;Human Diseases;Human Diseases;Human Diseases;Cellular Processes;Environmental Information Processing;Organismal Systems;Cellular Processes;Cellular Processes	Neurodegenerative disease;Neurodegenerative disease;Infectious disease: bacterial;Infectious disease: viral;Transport and catabolism;Signal transduction;Immune system;Transport and catabolism;Cell growth and death	ko05022//Pathways of neurodegeneration - multiple diseases;ko05014//Amyotrophic lateral sclerosis;ko05131//Shigellosis;ko05167//Kaposi sarcoma-associated herpesvirus infection;ko04140//Autophagy - animal;ko04371//Apelin signaling pathway;ko04621//NOD-like receptor signaling pathway;ko04137//Mitophagy - animal;ko04216//Ferroptosis	K10435;K10435;K10435;K10435;K10435;K10435;K10435;K10435;K10435	GO:0005737//cytoplasm	-	GO:0000045//autophagosome assembly	--
ENSOSIG00000014311	XP_011480916.2 aryl-hydrocarbon-interacting protein-like 1 [Oryzias latipes]	2.64	5.28767	1.00209	0.000267858	0.04883	AIPL1	yes	Human Diseases;Human Diseases	Cancer: overview;Endocrine and metabolic disease	ko05207//Chemical carcinogenesis - receptor activation;ko04934//Cushing syndrome	K17767;K17767	GO:0001917//photoreceptor inner segment;GO:0005575//cellular_component;GO:0005622//intracellular anatomical structure;GO:0005634//nucleus;GO:0005654//nucleoplasm;GO:0005737//cytoplasm;GO:0005829//cytosol;GO:0031974//membrane-enclosed lumen;GO:0031981//nuclear lumen;GO:0043226//organelle;GO:0043227//membrane-bounded organelle;GO:0043229//intracellular organelle;GO:0043231//intracellular membrane-b…	GO:0001918//farnesylated protein binding;GO:0003674//molecular_function;GO:0003755//peptidyl-prolyl cis-trans isomerase activity;GO:0004730//pseudouridylate synthase activity;GO:0005488//binding;GO:0005515//protein binding;GO:0051082//unfolded protein binding	GO:0001894//tissue homeostasis;GO:0001895//retina homeostasis;GO:0003008//system process;GO:0006400//tRNA modification;GO:0006464//cellular protein modification process;GO:0006807//nitrogen compound metabolic process;GO:0007154//cell communication;GO:0007165//signal transduction;GO:0007600//sensory perception;GO:0007601//visual perception;GO:0007602//phototransduction;GO:0007603//phototransductio…	--
ENSOSIG00000013368	AKG51682.1 complement factor H [Oryzias sinensis]	12.0103	24.206	1.01109	0.000202898	0.0425037	CFHR2	yes	Human Diseases;Organismal Systems	Infectious disease: bacterial;Immune system	ko05150//Staphylococcus aureus infection;ko04610//Complement and coagulation cascades	K04004;K04004	GO:0005575//cellular_component;GO:0005576//extracellular region;GO:0005615//extracellular space	GO:0003674//molecular_function;GO:0005488//binding;GO:0005515//protein binding;GO:0005539//glycosaminoglycan binding;GO:0008201//heparin binding;GO:0043167//ion binding;GO:0043168//anion binding;GO:0043394//proteoglycan binding;GO:0043395//heparan sulfate proteoglycan binding;GO:0097367//carbohydrate derivative binding;GO:1901681//sulfur compound binding	GO:0002252//immune effector process;GO:0002253//activation of immune response;GO:0002376//immune system process;GO:0002673//regulation of acute inflammatory response;GO:0002682//regulation of immune system process;GO:0002684//positive regulation of immune system process;GO:0002697//regulation of immune effector process;GO:0002920//regulation of humoral immune response;GO:0006807//nitrogen compoun…	--
ENSOSIG00000020044	XP_039862615.1 tubby-related protein 1-like [Simochromis diagramma]	8.15	16.4413	1.01246	1.51404e-05	0.00708955	TULP1	yes	-	-	-	-	GO:0001750//photoreceptor outer segment;GO:0001917//photoreceptor inner segment;GO:0005575//cellular_component;GO:0005576//extracellular region;GO:0005622//intracellular anatomical structure;GO:0005737//cytoplasm;GO:0005829//cytosol;GO:0005886//plasma membrane;GO:0005929//cilium;GO:0016020//membrane;GO:0030054//cell junction;GO:0030424//axon;GO:0042995//cell projection;GO:0043005//neuron projecti…	GO:0003674//molecular_function;GO:0003779//actin binding;GO:0005488//binding;GO:0005515//protein binding;GO:0005543//phospholipid binding;GO:0005546//phosphatidylinositol-4,5-bisphosphate binding;GO:0008092//cytoskeletal protein binding;GO:0008289//lipid binding;GO:0035091//phosphatidylinositol binding;GO:0043167//ion binding;GO:0043168//anion binding;GO:0044877//protein-containing complex bindin…	GO:0001654//eye development;GO:0001754//eye photoreceptor cell differentiation;GO:0001894//tissue homeostasis;GO:0001895//retina homeostasis;GO:0003008//system process;GO:0006810//transport;GO:0006897//endocytosis;GO:0006909//phagocytosis;GO:0006910//phagocytosis, recognition;GO:0007275//multicellular organism development;GO:0007399//nervous system development;GO:0007423//sensory organ developmen…	Tub
ENSOSIG00000014084	XP_004077541.3 hyaluronan-binding protein 2 [Oryzias latipes]	20.9193	42.5253	1.02349	0.000171387	0.0377216	HABP2	yes	-	-	-	-	GO:0009986//cell surface;GO:0016020//membrane	GO:0004252//serine-type endopeptidase activity;GO:0005509//calcium ion binding	GO:0006508//proteolysis;GO:0007156//homophilic cell adhesion via plasma membrane adhesion molecules	--
ENSOSIG00000001505	XP_023815995.1 glutathione S-transferase A-like isoform X2 [Oryzias latipes]	3.92333	8.01967	1.03146	0.000280217	0.0499393	GSTF14	yes	Metabolism;Human Diseases;Human Diseases;Human Diseases;Human Diseases;Human Diseases;Organismal Systems;Human Diseases;Metabolism;Metabolism;Metabolism;Human Diseases;Metabolism	Global and overview maps;Cancer: overview;Cancer: overview;Cancer: overview;Cancer: specific types;Cardiovascular disease;Aging;Drug resistance: antineoplastic;Xenobiotics biodegradation and metabolism;Metabolism of other amino acids;Xenobiotics biodegradation and metabolism;Cancer: overview;Xenobiotics biodegradation and metabolism	ko01100//Metabolic pathways;ko05200//Pathways in cancer;ko05207//Chemical carcinogenesis - receptor activation;ko05208//Chemical carcinogenesis - reactive oxygen species;ko05225//Hepatocellular carcinoma;ko05418//Fluid shear stress and atherosclerosis;ko04212//Longevity regulating pathway - worm;ko01524//Platinum drug resistance;ko00983//Drug metabolism - other enzymes;ko00480//Glutathione metabo…	K00799;K00799;K00799;K00799;K00799;K00799;K00799;K00799;K00799;K00799;K00799;K00799;K00799	-	GO:0005515//protein binding;GO:0016034//maleylacetoacetate isomerase activity	GO:0006559//L-phenylalanine catabolic process;GO:0006572//tyrosine catabolic process;GO:0006749//glutathione metabolic process	--
ENSOSIG00000019550	XP_011478269.1 arrestin-C isoform X2 [Oryzias latipes]	47.7563	97.994	1.037	1.42003e-06	0.00132014	arr3	yes	-	-	-	-	-	GO:0004518//nuclease activity	GO:0043571//maintenance of CRISPR repeat elements	--
ENSOSIG00000011529	XP_023815099.1 complement C3 [Oryzias latipes]	5.22267	10.7983	1.04795	0.000277891	0.049897	C3	yes	-	-	-	-	GO:0005576//extracellular region;GO:0005615//extracellular space	GO:0004866//endopeptidase inhibitor activity	-	--
ENSOSIG00000015134	XP_011487325.1 oxygen-regulated protein 1 [Oryzias latipes]	22.871	47.5507	1.05595	1.56726e-06	0.00132014	RP1	yes	-	-	-	-	-	-	GO:0035556//intracellular signal transduction	--
ENSOSIG00000018058	BAD99136.1 rod opsin [Oryzias latipes]	1459.58	3049.37	1.06295	5.02459e-10	7.42527e-06	rho	yes	Organismal Systems	Sensory system	ko04744//Phototransduction	K04250	GO:0001750//photoreceptor outer segment;GO:0005575//cellular_component;GO:0005886//plasma membrane;GO:0005929//cilium;GO:0016020//membrane;GO:0016021//integral component of membrane;GO:0031090//organelle membrane;GO:0031224//intrinsic component of membrane;GO:0031253//cell projection membrane;GO:0042995//cell projection;GO:0043005//neuron projection;GO:0043226//organelle;GO:0043227//membrane-boun…	GO:0003674//molecular_function;GO:0004888//transmembrane signaling receptor activity;GO:0004930//G protein-coupled receptor activity;GO:0005488//binding;GO:0005501//retinoid binding;GO:0005502//11-cis retinal binding;GO:0008020//G protein-coupled photoreceptor activity;GO:0008289//lipid binding;GO:0008528//G protein-coupled peptide receptor activity;GO:0009055//electron transfer activity;GO:00098…	GO:0003008//system process;GO:0006464//cellular protein modification process;GO:0006807//nitrogen compound metabolic process;GO:0007154//cell communication;GO:0007165//signal transduction;GO:0007186//G protein-coupled receptor signaling pathway;GO:0007600//sensory perception;GO:0007601//visual perception;GO:0007602//phototransduction;GO:0007603//phototransduction, visible light;GO:0008150//biolog…	--
ENSOSIG00000004652	XP_004086180.1 green-sensitive opsin [Oryzias latipes]	15.2587	31.9483	1.06611	0.000152399	0.0346613	opn1mw3	yes	Organismal Systems	Sensory system	ko04744//Phototransduction	K04250	GO:0016021//integral component of membrane	GO:0004930//G protein-coupled receptor activity;GO:0004984//olfactory receptor activity;GO:0008528//G protein-coupled peptide receptor activity	GO:0007186//G protein-coupled receptor signaling pathway	--
ENSOSIG00000006099	NP_001098552.1 complement component C3-1 precursor [Oryzias latipes]	4.956	10.5057	1.08392	0.000222287	0.0439593	c3	yes	Environmental Information Processing;Human Diseases;Human Diseases;Human Diseases;Human Diseases;Human Diseases;Human Diseases;Cellular Processes;Organismal Systems;Human Diseases;Human Diseases;Human Diseases;Human Diseases;Human Diseases;Human Diseases;Organismal Systems;Human Diseases	Signaling molecules and interaction;Infectious disease: viral;Infectious disease: bacterial;Cancer: overview;Infectious disease: viral;Infectious disease: viral;Infectious disease: bacterial;Transport and catabolism;Immune system;Infectious disease: parasitic;Endocrine and metabolic disease;Immune disease;Infectious disease: bacterial;Infectious disease: parasitic;Infectious disease: bacterial;Im…	ko04080//Neuroactive ligand-receptor interaction;ko05168//Herpes simplex virus 1 infection;ko05131//Shigellosis;ko05203//Viral carcinogenesis;ko05167//Kaposi sarcoma-associated herpesvirus infection;ko05171//Coronavirus disease - COVID-19;ko05152//Tuberculosis;ko04145//Phagosome;ko04613//Neutrophil extracellular trap formation;ko05142//Chagas disease;ko04936//Alcoholic liver disease;ko05322//Syst…	K03990;K03990;K03990;K03990;K03990;K03990;K03990;K03990;K03990;K03990;K03990;K03990;K03990;K03990;K03990;K03990;K03990	GO:0005576//extracellular region;GO:0005615//extracellular space	GO:0004866//endopeptidase inhibitor activity	-	--
ENSOSIG00000015132	XP_011487325.1 oxygen-regulated protein 1 [Oryzias latipes]	9.87267	20.9623	1.08629	7.08374e-07	0.000995099	RP1	yes	-	-	-	-	GO:0001750//photoreceptor outer segment;GO:0001917//photoreceptor inner segment;GO:0005575//cellular_component;GO:0005622//intracellular anatomical structure;GO:0005737//cytoplasm;GO:0005856//cytoskeleton;GO:0005874//microtubule;GO:0005875//microtubule associated complex;GO:0005929//cilium;GO:0005930//axoneme;GO:0015630//microtubule cytoskeleton;GO:0032391//photoreceptor connecting cilium;GO:0032…	GO:0003674//molecular_function;GO:0005488//binding;GO:0005515//protein binding;GO:0008017//microtubule binding;GO:0008092//cytoskeletal protein binding;GO:0015631//tubulin binding	GO:0000226//microtubule cytoskeleton organization;GO:0001578//microtubule bundle formation;GO:0001654//eye development;GO:0001754//eye photoreceptor cell differentiation;GO:0001894//tissue homeostasis;GO:0001895//retina homeostasis;GO:0003008//system process;GO:0003407//neural retina development;GO:0006996//organelle organization;GO:0007010//cytoskeleton organization;GO:0007017//microtubule-based…	--
ENSOSIG00000004465	XP_004076638.1 peripherin-2-like [Oryzias latipes]	44.243	94.4627	1.0943	2.46892e-08	8.66961e-05	PRPH2	yes	-	-	-	-	GO:0016021//integral component of membrane	-	-	--
ENSOSIG00000010773	XP_023810128.1 kininogen-1 [Oryzias latipes]	20.2657	43.556	1.10383	1.10213e-05	0.00548333	--	yes	Human Diseases;Environmental Information Processing;Cellular Processes;Environmental Information Processing;Human Diseases;Environmental Information Processing;Organismal Systems;Organismal Systems;Human Diseases	Cancer: overview;Signaling molecules and interaction;Cell motility;Signal transduction;Infectious disease: parasitic;Signal transduction;Sensory system;Immune system;Infectious disease: parasitic	ko05200//Pathways in cancer;ko04080//Neuroactive ligand-receptor interaction;ko04810//Regulation of actin cytoskeleton;ko04022//cGMP-PKG signaling pathway;ko05142//Chagas disease;ko04071//Sphingolipid signaling pathway;ko04750//Inflammatory mediator regulation of TRP channels;ko04610//Complement and coagulation cascades;ko05143//African trypanosomiasis	K03898;K03898;K03898;K03898;K03898;K03898;K03898;K03898;K03898	GO:0005575//cellular_component;GO:0005576//extracellular region;GO:0005615//extracellular space;GO:0005622//intracellular anatomical structure;GO:0005737//cytoplasm;GO:0005783//endoplasmic reticulum;GO:0005788//endoplasmic reticulum lumen;GO:0005886//plasma membrane;GO:0012505//endomembrane system;GO:0016020//membrane;GO:0030141//secretory granule;GO:0031091//platelet alpha granule;GO:0031093//pl…	GO:0003674//molecular_function;GO:0004857//enzyme inhibitor activity;GO:0004866//endopeptidase inhibitor activity;GO:0004869//cysteine-type endopeptidase inhibitor activity;GO:0005102//signaling receptor binding;GO:0005488//binding;GO:0005515//protein binding;GO:0005539//glycosaminoglycan binding;GO:0008201//heparin binding;GO:0008270//zinc ion binding;GO:0030234//enzyme regulator activity;GO:003…	GO:0001906//cell killing;GO:0002376//immune system process;GO:0002576//platelet degranulation;GO:0003008//system process;GO:0003013//circulatory system process;GO:0003018//vascular process in circulatory system;GO:0006464//cellular protein modification process;GO:0006807//nitrogen compound metabolic process;GO:0006810//transport;GO:0006873//cellular ion homeostasis;GO:0006874//cellular calcium io…	--
ENSOSIG00000008809	XP_004073930.1 serine/threonine-protein kinase SBK1 [Oryzias latipes]	5.51533	11.898	1.1092	0.000114051	0.0289751	Sbk2	yes	-	-	-	-	-	GO:0004672//protein kinase activity;GO:0005524//ATP binding	GO:0006468//protein phosphorylation	--
ENSOSIG00000022410	XP_004068207.1 antithrombin-III [Oryzias latipes]	10.2737	22.276	1.11654	3.58339e-05	0.0131654	SERPINC1	yes	Organismal Systems	Immune system	ko04610//Complement and coagulation cascades	K03911	GO:0005575//cellular_component;GO:0005576//extracellular region;GO:0005615//extracellular space;GO:0005622//intracellular anatomical structure;GO:0005737//cytoplasm;GO:0005783//endoplasmic reticulum;GO:0005788//endoplasmic reticulum lumen;GO:0005886//plasma membrane;GO:0012505//endomembrane system;GO:0016020//membrane;GO:0031974//membrane-enclosed lumen;GO:0043226//organelle;GO:0043227//membrane-…	GO:0002020//protease binding;GO:0003674//molecular_function;GO:0004857//enzyme inhibitor activity;GO:0004866//endopeptidase inhibitor activity;GO:0004867//serine-type endopeptidase inhibitor activity;GO:0005488//binding;GO:0005515//protein binding;GO:0005539//glycosaminoglycan binding;GO:0008201//heparin binding;GO:0019899//enzyme binding;GO:0030234//enzyme regulator activity;GO:0030414//peptidas…	GO:0002376//immune system process;GO:0002437//inflammatory response to antigenic stimulus;GO:0002438//acute inflammatory response to antigenic stimulus;GO:0002526//acute inflammatory response;GO:0006464//cellular protein modification process;GO:0006807//nitrogen compound metabolic process;GO:0006810//transport;GO:0006950//response to stress;GO:0006952//defense response;GO:0006954//inflammatory re…	--
MSTRG.25437	Myomegalin [Larimichthys crocea]	2.80467	6.21033	1.14684	6.51063e-06	0.00370191	--	yes	-	-	-	-	-	GO:0004497//monooxygenase activity	GO:0018205//peptidyl-lysine modification	--
ENSOSIG00000021352	XP_004083109.1 keratocan [Oryzias latipes]	19.9303	44.4043	1.15573	7.17648e-05	0.0211139	kera	yes	-	-	-	-	GO:0000323//lytic vacuole;GO:0005575//cellular_component;GO:0005576//extracellular region;GO:0005615//extracellular space;GO:0005622//intracellular anatomical structure;GO:0005737//cytoplasm;GO:0005764//lysosome;GO:0005773//vacuole;GO:0005775//vacuolar lumen;GO:0005794//Golgi apparatus;GO:0005796//Golgi lumen;GO:0005886//plasma membrane;GO:0012505//endomembrane system;GO:0016021//integral compone…	GO:0005515//protein binding;GO:0016757//glycosyltransferase activity	GO:0001654//eye development;GO:0003008//system process;GO:0006022//aminoglycan metabolic process;GO:0006023//aminoglycan biosynthetic process;GO:0006024//glycosaminoglycan biosynthetic process;GO:0006026//aminoglycan catabolic process;GO:0006027//glycosaminoglycan catabolic process;GO:0006082//organic acid metabolic process;GO:0006790//sulfur compound metabolic process;GO:0006807//nitrogen compou…	--
ENSOSIG00000022526	XP_023815313.1 uncharacterized protein LOC101173617 isoform X1 [Oryzias latipes]	1.09333	2.44867	1.16326	0.000111344	0.0285914	mls	yes	-	-	-	-	GO:0005575//cellular_component;GO:0005622//intracellular anatomical structure;GO:0005737//cytoplasm;GO:0005777//peroxisome;GO:0009514//glyoxysome;GO:0042579//microbody;GO:0043226//organelle;GO:0043227//membrane-bounded organelle;GO:0043229//intracellular organelle;GO:0043231//intracellular membrane-bounded organelle	GO:0003674//molecular_function;GO:0003824//catalytic activity;GO:0004451//isocitrate lyase activity;GO:0004474//malate synthase activity;GO:0016740//transferase activity;GO:0016746//acyltransferase activity;GO:0016829//lyase activity;GO:0016830//carbon-carbon lyase activity;GO:0016833//oxo-acid-lyase activity;GO:0046912//acyltransferase, acyl groups converted into alkyl on transfer	GO:0005975//carbohydrate metabolic process;GO:0006081//cellular aldehyde metabolic process;GO:0006082//organic acid metabolic process;GO:0006091//generation of precursor metabolites and energy;GO:0006097//glyoxylate cycle;GO:0006099//tricarboxylic acid cycle;GO:0006101//citrate metabolic process;GO:0007275//multicellular organism development;GO:0007568//aging;GO:0008150//biological_process;GO:000…	--
ENSOSIG00000019596	RVE59946.1 hypothetical protein OJAV_G00192720 [Oryzias javanicus]	27.6547	62.4763	1.17579	3.21381e-06	0.00196792	GNGT2	yes	Human Diseases;Environmental Information Processing;Environmental Information Processing;Human Diseases;Human Diseases;Human Diseases;Organismal Systems;Organismal Systems;Organismal Systems;Human Diseases;Environmental Information Processing;Organismal Systems;Organismal Systems;Organismal Systems;Organismal Systems;Organismal Systems;Organismal Systems;Human Diseases	Cancer: overview;Signal transduction;Signal transduction;Infectious disease: viral;Infectious disease: viral;Infectious disease: viral;Immune system;Nervous system;Nervous system;Substance dependence;Signal transduction;Nervous system;Endocrine system;Nervous system;Environmental adaptation;Nervous system;Nervous system;Substance dependence	ko05200//Pathways in cancer;ko04151//PI3K-Akt signaling pathway;ko04014//Ras signaling pathway;ko05163//Human cytomegalovirus infection;ko05170//Human immunodeficiency virus 1 infection;ko05167//Kaposi sarcoma-associated herpesvirus infection;ko04062//Chemokine signaling pathway;ko04728//Dopaminergic synapse;ko04723//Retrograde endocannabinoid signaling;ko05034//Alcoholism;ko04371//Apelin signali…	K04549;K04549;K04549;K04549;K04549;K04549;K04549;K04549;K04549;K04549;K04549;K04549;K04549;K04549;K04549;K04549;K04549;K04549	-	-	GO:0007186//G protein-coupled receptor signaling pathway	--
ENSOSIG00000013059	XP_004081828.1 L-dopachrome tautomerase [Oryzias latipes]	11.3547	25.8207	1.18524	9.55246e-05	0.0255128	DCT	yes	Metabolism;Organismal Systems;Metabolism	Global and overview maps;Endocrine system;Amino acid metabolism	ko01100//Metabolic pathways;ko04916//Melanogenesis;ko00350//Tyrosine metabolism	K01827;K01827;K01827	GO:0005575//cellular_component;GO:0005622//intracellular anatomical structure;GO:0005737//cytoplasm;GO:0005829//cytosol;GO:0012506//vesicle membrane;GO:0016020//membrane;GO:0016021//integral component of membrane;GO:0030659//cytoplasmic vesicle membrane;GO:0031090//organelle membrane;GO:0031224//intrinsic component of membrane;GO:0031410//cytoplasmic vesicle;GO:0031982//vesicle;GO:0033162//melano…	GO:0003674//molecular_function;GO:0003824//catalytic activity;GO:0004167//dopachrome isomerase activity;GO:0005488//binding;GO:0005507//copper ion binding;GO:0016491//oxidoreductase activity;GO:0016853//isomerase activity;GO:0016860//intramolecular oxidoreductase activity;GO:0016863//intramolecular oxidoreductase activity, transposing C=C bonds;GO:0043167//ion binding;GO:0043169//cation binding;G…	GO:0002052//positive regulation of neuroblast proliferation;GO:0006082//organic acid metabolic process;GO:0006520//cellular amino acid metabolic process;GO:0006570//tyrosine metabolic process;GO:0006582//melanin metabolic process;GO:0006583//melanin biosynthetic process from tyrosine;GO:0006725//cellular aromatic compound metabolic process;GO:0006807//nitrogen compound metabolic process;GO:000727…	--
ENSOSIG00000009264	XP_004069142.1 red-sensitive opsin [Oryzias latipes]	171.416	390.447	1.18763	3.31004e-06	0.00197618	opn1lw1	yes	-	-	-	-	GO:0016021//integral component of membrane	GO:0004930//G protein-coupled receptor activity	GO:0007186//G protein-coupled receptor signaling pathway	--
ENSOSIG00000008530	XP_020563281.2 serine/threonine-protein phosphatase with EF-hands 2 isoform X2 [Oryzias latipes]	3.35667	7.678	1.1937	2.70017e-06	0.00178025	PPEF2	yes	Organismal Systems	Sensory system	ko04745//Phototransduction - fly	K13807	-	GO:0004113//2',3'-cyclic-nucleotide 3'-phosphodiesterase activity;GO:0005509//calcium ion binding;GO:0005515//protein binding;GO:0008803//bis(5'-nucleosyl)-tetraphosphatase (symmetrical) activity;GO:0016787//hydrolase activity;GO:0051731//polynucleotide 5'-hydroxyl-kinase activity	GO:0006139//nucleobase-containing compound metabolic process;GO:0042245//RNA repair	--
ENSOSIG00000006282	NP_001098552.1 complement component C3-1 precursor [Oryzias latipes]	36.557	83.815	1.19706	2.40064e-05	0.00988444	c3	yes	Environmental Information Processing;Human Diseases;Human Diseases;Human Diseases;Human Diseases;Human Diseases;Human Diseases;Cellular Processes;Organismal Systems;Human Diseases;Human Diseases;Human Diseases;Human Diseases;Human Diseases;Human Diseases;Organismal Systems;Human Diseases	Signaling molecules and interaction;Infectious disease: viral;Infectious disease: bacterial;Cancer: overview;Infectious disease: viral;Infectious disease: viral;Infectious disease: bacterial;Transport and catabolism;Immune system;Infectious disease: parasitic;Endocrine and metabolic disease;Immune disease;Infectious disease: bacterial;Infectious disease: parasitic;Infectious disease: bacterial;Im…	ko04080//Neuroactive ligand-receptor interaction;ko05168//Herpes simplex virus 1 infection;ko05131//Shigellosis;ko05203//Viral carcinogenesis;ko05167//Kaposi sarcoma-associated herpesvirus infection;ko05171//Coronavirus disease - COVID-19;ko05152//Tuberculosis;ko04145//Phagosome;ko04613//Neutrophil extracellular trap formation;ko05142//Chagas disease;ko04936//Alcoholic liver disease;ko05322//Syst…	K03990;K03990;K03990;K03990;K03990;K03990;K03990;K03990;K03990;K03990;K03990;K03990;K03990;K03990;K03990;K03990;K03990	GO:0005576//extracellular region;GO:0005615//extracellular space	GO:0004866//endopeptidase inhibitor activity	-	--
ENSOSIG00000006103	NP_001098553.1 complement component C3-2 precursor [Oryzias latipes]	55.7877	128.008	1.19821	7.03473e-06	0.0038181	c3	yes	Environmental Information Processing;Human Diseases;Human Diseases;Human Diseases;Human Diseases;Human Diseases;Human Diseases;Cellular Processes;Organismal Systems;Human Diseases;Human Diseases;Human Diseases;Human Diseases;Human Diseases;Human Diseases;Organismal Systems;Human Diseases	Signaling molecules and interaction;Infectious disease: viral;Infectious disease: bacterial;Cancer: overview;Infectious disease: viral;Infectious disease: viral;Infectious disease: bacterial;Transport and catabolism;Immune system;Infectious disease: parasitic;Endocrine and metabolic disease;Immune disease;Infectious disease: bacterial;Infectious disease: parasitic;Infectious disease: bacterial;Im…	ko04080//Neuroactive ligand-receptor interaction;ko05168//Herpes simplex virus 1 infection;ko05131//Shigellosis;ko05203//Viral carcinogenesis;ko05167//Kaposi sarcoma-associated herpesvirus infection;ko05171//Coronavirus disease - COVID-19;ko05152//Tuberculosis;ko04145//Phagosome;ko04613//Neutrophil extracellular trap formation;ko05142//Chagas disease;ko04936//Alcoholic liver disease;ko05322//Syst…	K03990;K03990;K03990;K03990;K03990;K03990;K03990;K03990;K03990;K03990;K03990;K03990;K03990;K03990;K03990;K03990;K03990	GO:0005576//extracellular region;GO:0005615//extracellular space	GO:0004866//endopeptidase inhibitor activity	-	--
ENSOSIG00000000823	XP_004070782.1 ubiquitin carboxyl-terminal hydrolase 21 isoform X2 [Oryzias latipes]	3.24567	7.51	1.2103	4.56347e-05	0.0160265	Usp21	yes	Cellular Processes	Cell growth and death	ko04217//Necroptosis	K21634	GO:0005575//cellular_component;GO:0005622//intracellular anatomical structure;GO:0005634//nucleus;GO:0005654//nucleoplasm;GO:0005737//cytoplasm;GO:0005829//cytosol;GO:0005886//plasma membrane;GO:0016020//membrane;GO:0031974//membrane-enclosed lumen;GO:0031981//nuclear lumen;GO:0043226//organelle;GO:0043227//membrane-bounded organelle;GO:0043229//intracellular organelle;GO:0043231//intracellular m…	GO:0003674//molecular_function;GO:0003712//transcription coregulator activity;GO:0003713//transcription coactivator activity;GO:0003824//catalytic activity;GO:0004843//thiol-dependent deubiquitinase;GO:0005488//binding;GO:0008233//peptidase activity;GO:0008234//cysteine-type peptidase activity;GO:0016787//hydrolase activity;GO:0019783//ubiquitin-like protein-specific protease activity;GO:0019784/…	GO:0006139//nucleobase-containing compound metabolic process;GO:0006325//chromatin organization;GO:0006351//transcription, DNA-templated;GO:0006355//regulation of transcription, DNA-templated;GO:0006464//cellular protein modification process;GO:0006508//proteolysis;GO:0006511//ubiquitin-dependent protein catabolic process;GO:0006725//cellular aromatic compound metabolic process;GO:0006807//nitrog…	--
ENSOSIG00000022303	XP_023809256.1 aquaporin-9 isoform X1 [Oryzias latipes]	17.976	41.658	1.21252	8.44494e-06	0.00448164	AQP9	yes	Organismal Systems;Organismal Systems	Immune system;Digestive system	ko04613//Neutrophil extracellular trap formation;ko04976//Bile secretion	K09877;K09877	GO:0005575//cellular_component;GO:0005622//intracellular anatomical structure;GO:0005886//plasma membrane;GO:0005887//integral component of plasma membrane;GO:0016020//membrane;GO:0016021//integral component of membrane;GO:0016323//basolateral plasma membrane;GO:0031224//intrinsic component of membrane;GO:0031226//intrinsic component of plasma membrane;GO:0043226//organelle;GO:0043227//membrane-b…	GO:0003674//molecular_function;GO:0005215//transporter activity;GO:0005275//amine transmembrane transporter activity;GO:0005342//organic acid transmembrane transporter activity;GO:0005345//purine nucleobase transmembrane transporter activity;GO:0005350//pyrimidine nucleobase transmembrane transporter activity;GO:0005372//water transmembrane transporter activity;GO:0008509//anion transmembrane tra…	GO:0002376//immune system process;GO:0003008//system process;GO:0006810//transport;GO:0006811//ion transport;GO:0006820//anion transport;GO:0006833//water transport;GO:0006863//purine nucleobase transport;GO:0006869//lipid transport;GO:0006950//response to stress;GO:0006955//immune response;GO:0006970//response to osmotic stress;GO:0007588//excretion;GO:0008150//biological_process;GO:0008643//car…	--
ENSOSIG00000017506	NP_001171365.1 phosducin a [Oryzias latipes]	8.08133	18.8287	1.22027	1.20167e-07	0.000239142	Pdc	yes	-	-	-	-	GO:0005737//cytoplasm	GO:0015036//disulfide oxidoreductase activity	-	--
ENSOSIG00000008795	XP_004073932.1 recoverin-like [Oryzias latipes]	115.364	270.142	1.22752	6.21856e-10	7.42527e-06	RCVRN	yes	Organismal Systems	Sensory system	ko04744//Phototransduction	K13764	-	GO:0005509//calcium ion binding;GO:0005515//protein binding	-	--
ENSOSIG00000004144	XP_023804627.1 ependymin-2 [Oryzias latipes]	14.9317	35.1213	1.23397	0.00018113	0.038969	epd2	yes	-	-	-	-	GO:0005576//extracellular region	GO:0005509//calcium ion binding	GO:0007160//cell-matrix adhesion	--
ENSOSIG00000012030	XP_004070423.2 protein phosphatase 1 regulatory subunit 3D-like [Oryzias latipes]	5.66667	13.3473	1.23598	3.00128e-05	0.0117498	Ppp1r3e	yes	Organismal Systems;Human Diseases	Endocrine system;Endocrine and metabolic disease	ko04910//Insulin signaling pathway;ko04931//Insulin resistance	K07189;K07189	-	GO:0005515//protein binding;GO:2001070//starch binding	-	--
ENSOSIG00000011967	XP_011474530.1 cyclic nucleotide-gated channel rod photoreceptor subunit alpha-like [Oryzias latipes]	9.14267	21.539	1.23626	1.6584e-09	1.3025e-05	CNGA1	yes	Environmental Information Processing;Environmental Information Processing;Organismal Systems	Signal transduction;Signal transduction;Sensory system	ko04024//cAMP signaling pathway;ko04022//cGMP-PKG signaling pathway;ko04744//Phototransduction	K04948;K04948;K04948	GO:0016020//membrane	GO:0005216//ion channel activity;GO:0046873//metal ion transmembrane transporter activity	GO:0006811//ion transport;GO:0030001//metal ion transport;GO:0055085//transmembrane transport	--
MSTRG.7652	complement C5 [Oryzias latipes]	13.91	32.9853	1.2457	9.03883e-07	0.0011992	C5	yes	Environmental Information Processing;Human Diseases;Human Diseases;Human Diseases;Organismal Systems;Human Diseases;Human Diseases;Human Diseases;Human Diseases;Organismal Systems	Signaling molecules and interaction;Infectious disease: viral;Neurodegenerative disease;Infectious disease: viral;Immune system;Endocrine and metabolic disease;Immune disease;Infectious disease: bacterial;Infectious disease: bacterial;Immune system	ko04080//Neuroactive ligand-receptor interaction;ko05168//Herpes simplex virus 1 infection;ko05020//Prion disease;ko05171//Coronavirus disease - COVID-19;ko04613//Neutrophil extracellular trap formation;ko04936//Alcoholic liver disease;ko05322//Systemic lupus erythematosus;ko05150//Staphylococcus aureus infection;ko05133//Pertussis;ko04610//Complement and coagulation cascades	K03994;K03994;K03994;K03994;K03994;K03994;K03994;K03994;K03994;K03994	-	-	GO:0002376//immune system process;GO:0048518//positive regulation of biological process;GO:0050896//response to stimulus	--
ENSOSIG00000006788	XP_023818375.1 vitronectin [Oryzias latipes]	13.091	31.1627	1.25124	3.04965e-08	8.66961e-05	VTN	yes	Environmental Information Processing;Human Diseases;Human Diseases;Cellular Processes;Environmental Information Processing;Organismal Systems	Signal transduction;Infectious disease: viral;Cancer: overview;Cellular community - eukaryotes;Signaling molecules and interaction;Immune system	ko04151//PI3K-Akt signaling pathway;ko05165//Human papillomavirus infection;ko05205//Proteoglycans in cancer;ko04510//Focal adhesion;ko04512//ECM-receptor interaction;ko04610//Complement and coagulation cascades	K06251;K06251;K06251;K06251;K06251;K06251	GO:0005575//cellular_component;GO:0005576//extracellular region;GO:0005604//basement membrane;GO:0005615//extracellular space;GO:0005622//intracellular anatomical structure;GO:0005737//cytoplasm;GO:0005783//endoplasmic reticulum;GO:0005788//endoplasmic reticulum lumen;GO:0005791//rough endoplasmic reticulum;GO:0005794//Golgi apparatus;GO:0005796//Golgi lumen;GO:0012505//endomembrane system;GO:003…	GO:0003674//molecular_function;GO:0005044//scavenger receptor activity;GO:0005102//signaling receptor binding;GO:0005178//integrin binding;GO:0005488//binding;GO:0005515//protein binding;GO:0005518//collagen binding;GO:0005539//glycosaminoglycan binding;GO:0008201//heparin binding;GO:0030246//carbohydrate binding;GO:0030247//polysaccharide binding;GO:0038024//cargo receptor activity;GO:0042802//i…	GO:0001704//formation of primary germ layer;GO:0001706//endoderm formation;GO:0001889//liver development;GO:0001932//regulation of protein phosphorylation;GO:0001934//positive regulation of protein phosphorylation;GO:0002376//immune system process;GO:0006810//transport;GO:0006897//endocytosis;GO:0006898//receptor-mediated endocytosis;GO:0006928//movement of cell or subcellular component;GO:000695…	--
MSTRG.11434	hypothetical protein INR49_011293, partial [Caranx melampygus]	2.083	4.98967	1.26028	1.97368e-06	0.00152043	--	yes	-	-	-	-	-	-	-	--
ENSOSIG00000011692	AAT58048.1 P protein [Oryzias latipes]	3.12933	7.51633	1.26417	3.984e-05	0.0142003	Oca2	yes	-	-	-	-	GO:0000323//lytic vacuole;GO:0005575//cellular_component;GO:0005576//extracellular region;GO:0005622//intracellular anatomical structure;GO:0005737//cytoplasm;GO:0005764//lysosome;GO:0005765//lysosomal membrane;GO:0005768//endosome;GO:0005773//vacuole;GO:0005774//vacuolar membrane;GO:0005783//endoplasmic reticulum;GO:0005789//endoplasmic reticulum membrane;GO:0005887//integral component of plasma…	GO:0003674//molecular_function;GO:0005179//hormone activity;GO:0005215//transporter activity;GO:0005302//L-tyrosine transmembrane transporter activity;GO:0005342//organic acid transmembrane transporter activity;GO:0008324//cation transmembrane transporter activity;GO:0008509//anion transmembrane transporter activity;GO:0008514//organic anion transmembrane transporter activity;GO:0015075//ion tran…	GO:0000003//reproduction;GO:0003006//developmental process involved in reproduction;GO:0003333//amino acid transmembrane transport;GO:0006582//melanin metabolic process;GO:0006725//cellular aromatic compound metabolic process;GO:0006726//eye pigment biosynthetic process;GO:0006810//transport;GO:0006811//ion transport;GO:0006812//cation transport;GO:0006820//anion transport;GO:0006855//xenobiotic …	--
ENSOSIG00000016644	XP_020559105.1 cadherin-like protein 26 [Oryzias latipes]	4.138	9.949	1.26562	6.55989e-05	0.0200842	CDH26	yes	-	-	-	-	GO:0016020//membrane	GO:0005509//calcium ion binding	GO:0007156//homophilic cell adhesion via plasma membrane adhesion molecules	--
ENSOSIG00000016154	XP_004066228.2 keratin, type I cytoskeletal 13 [Oryzias latipes]	1120.23	2763.63	1.30277	3.91939e-05	0.0141817	krt13	yes	Organismal Systems;Human Diseases	Endocrine system;Infectious disease: bacterial	ko04915//Estrogen signaling pathway;ko05150//Staphylococcus aureus infection	K07604;K07604	GO:0005575//cellular_component	GO:0005524//ATP binding;GO:0043022//ribosome binding	GO:0007059//chromosome segregation;GO:0009403//toxin biosynthetic process;GO:0030261//chromosome condensation	--
ENSOSIG00000014640	XP_004066978.1 guanylyl cyclase-activating protein 2-like [Oryzias latipes]	4.15667	10.3037	1.30966	1.89173e-06	0.00150588	GUCA1B	yes	Organismal Systems	Sensory system	ko04744//Phototransduction	K08328	-	GO:0005509//calcium ion binding;GO:0005515//protein binding	-	--
ENSOSIG00000016089	XP_011473774.2 protein lifeguard 2-like [Oryzias latipes]	22.0357	54.7077	1.3119	2.49644e-07	0.000397449	Faim2	yes	-	-	-	-	-	-	-	--
MSTRG.20885	complement component C3-1 precursor [Oryzias latipes]	21.2767	53.448	1.32886	5.03506e-05	0.0174264	c3	yes	Environmental Information Processing;Human Diseases;Human Diseases;Human Diseases;Human Diseases;Human Diseases;Human Diseases;Cellular Processes;Organismal Systems;Human Diseases;Human Diseases;Human Diseases;Human Diseases;Human Diseases;Human Diseases;Organismal Systems;Human Diseases	Signaling molecules and interaction;Infectious disease: viral;Infectious disease: bacterial;Cancer: overview;Infectious disease: viral;Infectious disease: viral;Infectious disease: bacterial;Transport and catabolism;Immune system;Infectious disease: parasitic;Endocrine and metabolic disease;Immune disease;Infectious disease: bacterial;Infectious disease: parasitic;Infectious disease: bacterial;Im…	ko04080//Neuroactive ligand-receptor interaction;ko05168//Herpes simplex virus 1 infection;ko05131//Shigellosis;ko05203//Viral carcinogenesis;ko05167//Kaposi sarcoma-associated herpesvirus infection;ko05171//Coronavirus disease - COVID-19;ko05152//Tuberculosis;ko04145//Phagosome;ko04613//Neutrophil extracellular trap formation;ko05142//Chagas disease;ko04936//Alcoholic liver disease;ko05322//Syst…	K03990;K03990;K03990;K03990;K03990;K03990;K03990;K03990;K03990;K03990;K03990;K03990;K03990;K03990;K03990;K03990;K03990	-	-	-	--
ENSOSIG00000019061	XP_020566583.1 UDP-glucuronosyltransferase 1-1-like [Oryzias latipes]	4.54433	11.451	1.33333	0.000174568	0.0378986	Ugt1a1	yes	Metabolism;Human Diseases;Organismal Systems;Metabolism;Metabolism;Metabolism;Metabolism;Human Diseases;Metabolism;Metabolism;Metabolism;Metabolism	Global and overview maps;Cancer: overview;Digestive system;Xenobiotics biodegradation and metabolism;Metabolism of cofactors and vitamins;Lipid metabolism;Xenobiotics biodegradation and metabolism;Cancer: overview;Xenobiotics biodegradation and metabolism;Metabolism of cofactors and vitamins;Carbohydrate metabolism;Carbohydrate metabolism	ko01100//Metabolic pathways;ko05207//Chemical carcinogenesis - receptor activation;ko04976//Bile secretion;ko00983//Drug metabolism - other enzymes;ko00830//Retinol metabolism;ko00140//Steroid hormone biosynthesis;ko00980//Metabolism of xenobiotics by cytochrome P450;ko05204//Chemical carcinogenesis - DNA adducts;ko00982//Drug metabolism - cytochrome P450;ko00860//Porphyrin metabolism;ko00040//Pe…	K00699;K00699;K00699;K00699;K00699;K00699;K00699;K00699;K00699;K00699;K00699;K00699	-	GO:0008194//UDP-glycosyltransferase activity;GO:0008253//5'-nucleotidase activity;GO:0008254//3'-nucleotidase activity;GO:0016787//hydrolase activity	GO:0006950//response to stress	--
MSTRG.24287	Small integral membrane protein 5 [Oryzias melastigma]	6.14533	15.634	1.34712	1.60847e-05	0.00724753	--	yes	-	-	-	-	-	-	-	--
MSTRG.10697	protein-glutamine gamma-glutamyltransferase 5 [Oryzias latipes]	3.23967	8.253	1.34907	9.20437e-05	0.0251806	TGL2	yes	-	-	-	-	-	GO:0016740//transferase activity	GO:0009987//cellular process;GO:0065007//biological regulation	--
ENSOSIG00000016376	XP_004066030.1 retinol dehydrogenase 8-like [Oryzias latipes]	8.58867	21.9997	1.35698	1.99786e-07	0.000363016	RDH8	yes	Metabolism;Metabolism	Global and overview maps;Metabolism of cofactors and vitamins	ko01100//Metabolic pathways;ko00830//Retinol metabolism	K11150;K11150	-	GO:0003824//catalytic activity;GO:0004316//3-oxoacyl-[acyl-carrier-protein] reductase (NADPH) activity;GO:0004757//sepiapterin reductase activity;GO:0008667//2,3-dihydro-2,3-dihydroxybenzoate dehydrogenase activity;GO:0008678//2-deoxy-D-gluconate 3-dehydrogenase activity;GO:0016491//oxidoreductase activity;GO:0016630//protochlorophyllide reductase activity;GO:0016655//oxidoreductase activity, act…	GO:0000272//polysaccharide catabolic process;GO:0006633//fatty acid biosynthetic process;GO:0006729//tetrahydrobiopterin biosynthetic process;GO:0008152//metabolic process;GO:0015995//chlorophyll biosynthetic process	--
ENSOSIG00000003332	XP_004086178.2 green-sensitive opsin [Oryzias latipes]	148.1	381.958	1.36684	2.9512e-08	8.66961e-05	opn1mw4	yes	Organismal Systems	Sensory system	ko04744//Phototransduction	K04250	GO:0016021//integral component of membrane	GO:0004930//G protein-coupled receptor activity;GO:0008528//G protein-coupled peptide receptor activity	GO:0007186//G protein-coupled receptor signaling pathway;GO:0055085//transmembrane transport	--
ENSOSIG00000014165	XP_004079021.1 complement component C8 alpha chain [Oryzias latipes]	3.57033	9.22767	1.36991	1.40859e-06	0.00132014	C8A	yes	-	-	-	-	GO:0005575//cellular_component;GO:0005576//extracellular region;GO:0005579//membrane attack complex;GO:0005615//extracellular space;GO:0005886//plasma membrane;GO:0005887//integral component of plasma membrane;GO:0016020//membrane;GO:0016021//integral component of membrane;GO:0031224//intrinsic component of membrane;GO:0031226//intrinsic component of plasma membrane;GO:0032991//protein-containing…	GO:0001848//complement binding;GO:0003674//molecular_function;GO:0005488//binding;GO:0005515//protein binding;GO:0044877//protein-containing complex binding	GO:0002250//adaptive immune response;GO:0002252//immune effector process;GO:0002253//activation of immune response;GO:0002376//immune system process;GO:0002443//leukocyte mediated immunity;GO:0002449//lymphocyte mediated immunity;GO:0002455//humoral immune response mediated by circulating immunoglobulin;GO:0002460//adaptive immune response based on somatic recombination of immune receptors built …	--
ENSOSIG00000021778	NP_001156629.1 lysozyme C precursor [Oryzias latipes]	5.69333	14.841	1.38224	0.000148046	0.0346613	lys	yes	Organismal Systems	Digestive system	ko04970//Salivary secretion	K13915	GO:0000323//lytic vacuole;GO:0005575//cellular_component;GO:0005576//extracellular region;GO:0005615//extracellular space;GO:0005622//intracellular anatomical structure;GO:0005737//cytoplasm;GO:0005764//lysosome;GO:0005766//primary lysosome;GO:0005773//vacuole;GO:0005775//vacuolar lumen;GO:0005783//endoplasmic reticulum;GO:0012505//endomembrane system;GO:0030141//secretory granule;GO:0031410//cyt…	GO:0003674//molecular_function;GO:0003796//lysozyme activity;GO:0003824//catalytic activity;GO:0004553//hydrolase activity, hydrolyzing O-glycosyl compounds;GO:0004563//beta-N-acetylhexosaminidase activity;GO:0005488//binding;GO:0005515//protein binding;GO:0015929//hexosaminidase activity;GO:0016231//beta-N-acetylglucosaminidase activity;GO:0016787//hydrolase activity;GO:0016798//hydrolase activi…	GO:0000270//peptidoglycan metabolic process;GO:0001775//cell activation;GO:0001906//cell killing;GO:0002252//immune effector process;GO:0002263//cell activation involved in immune response;GO:0002274//myeloid leukocyte activation;GO:0002275//myeloid cell activation involved in immune response;GO:0002283//neutrophil activation involved in immune response;GO:0002366//leukocyte activation involved i…	--
ENSOSIG00000007748	XP_023820623.1 complement factor H-like isoform X1 [Oryzias latipes]	2.90467	7.66033	1.39903	3.23595e-05	0.012135	--	yes	-	-	-	-	GO:0005575//cellular_component;GO:0005576//extracellular region	GO:0003674//molecular_function;GO:0004857//enzyme inhibitor activity;GO:0030234//enzyme regulator activity;GO:0098772//molecular function regulator	GO:0006807//nitrogen compound metabolic process;GO:0006950//response to stress;GO:0007596//blood coagulation;GO:0007599//hemostasis;GO:0008150//biological_process;GO:0008152//metabolic process;GO:0009611//response to wounding;GO:0009892//negative regulation of metabolic process;GO:0009894//regulation of catabolic process;GO:0009895//negative regulation of catabolic process;GO:0010605//negative re…	--
ENSOSIG00000006318	XP_023815208.1 complement C3 isoform X1 [Oryzias latipes]	3.19967	8.575	1.42222	1.14846e-06	0.00130602	c3	yes	Environmental Information Processing;Human Diseases;Human Diseases;Human Diseases;Human Diseases;Human Diseases;Human Diseases;Cellular Processes;Organismal Systems;Human Diseases;Human Diseases;Human Diseases;Human Diseases;Human Diseases;Human Diseases;Organismal Systems;Human Diseases	Signaling molecules and interaction;Infectious disease: viral;Infectious disease: bacterial;Cancer: overview;Infectious disease: viral;Infectious disease: viral;Infectious disease: bacterial;Transport and catabolism;Immune system;Infectious disease: parasitic;Endocrine and metabolic disease;Immune disease;Infectious disease: bacterial;Infectious disease: parasitic;Infectious disease: bacterial;Im…	ko04080//Neuroactive ligand-receptor interaction;ko05168//Herpes simplex virus 1 infection;ko05131//Shigellosis;ko05203//Viral carcinogenesis;ko05167//Kaposi sarcoma-associated herpesvirus infection;ko05171//Coronavirus disease - COVID-19;ko05152//Tuberculosis;ko04145//Phagosome;ko04613//Neutrophil extracellular trap formation;ko05142//Chagas disease;ko04936//Alcoholic liver disease;ko05322//Syst…	K03990;K03990;K03990;K03990;K03990;K03990;K03990;K03990;K03990;K03990;K03990;K03990;K03990;K03990;K03990;K03990;K03990	GO:0005576//extracellular region;GO:0005615//extracellular space;GO:0045203//integral component of cell outer membrane	GO:0004866//endopeptidase inhibitor activity	-	--
ENSOSIG00000014114	XP_004080127.1 ependymin-2-like [Oryzias latipes]	7.82967	21.1947	1.43668	8.14224e-05	0.0228759	--	yes	-	-	-	-	-	-	-	--
ENSOSIG00000002568	XP_023813866.1 leucine-rich repeat-containing protein 2 isoform X1 [Oryzias latipes]	3.607	9.832	1.44669	5.26802e-05	0.017473	--	yes	-	-	-	-	-	GO:0005515//protein binding	GO:0008150//biological_process;GO:0009987//cellular process;GO:0010033//response to organic substance;GO:0034097//response to cytokine;GO:0042221//response to chemical;GO:0050896//response to stimulus;GO:0051716//cellular response to stimulus;GO:0070887//cellular response to chemical stimulus;GO:0071310//cellular response to organic substance;GO:0071345//cellular response to cytokine stimulus;GO:…	--
ENSOSIG00000009859	NP_001098173.1 hemopexin precursor [Oryzias latipes]	70.694	198.064	1.48631	3.2673e-08	8.66961e-05	hpx	yes	-	-	-	-	GO:0005575//cellular_component;GO:0005576//extracellular region	GO:0003674//molecular_function;GO:0005215//transporter activity;GO:0005488//binding;GO:0015232//heme transmembrane transporter activity;GO:0022857//transmembrane transporter activity;GO:0043167//ion binding;GO:0043169//cation binding;GO:0046872//metal ion binding	GO:0006810//transport;GO:0006873//cellular ion homeostasis;GO:0006875//cellular metal ion homeostasis;GO:0006879//cellular iron ion homeostasis;GO:0008150//biological_process;GO:0009987//cellular process;GO:0015886//heme transport;GO:0019725//cellular homeostasis;GO:0030003//cellular cation homeostasis;GO:0042221//response to chemical;GO:0042592//homeostatic process;GO:0043627//response to estrog…	--
ENSOSIG00000017752	XP_011479452.1 collagen alpha-1(XXVIII) chain isoform X5 [Oryzias latipes]	2.38567	7.011	1.55523	9.35387e-06	0.00485608	COL28A1	yes	Organismal Systems	Digestive system	ko04974//Protein digestion and absorption	K23619	-	GO:0004867//serine-type endopeptidase inhibitor activity	-	--
ENSOSIG00000005344	XP_023809513.1 aerolysin-like protein [Oryzias latipes]	4.60467	14.6427	1.66901	6.16552e-05	0.0191219	aep1	yes	-	-	-	-	-	-	-	--
ENSOSIG00000007556	XP_023807543.1 uncharacterized protein LOC101163544 [Oryzias latipes]	1.661	5.39833	1.70046	3.9889e-06	0.00232339	MSLN	yes	-	-	-	-	-	-	-	--
ENSOSIG00000006387	XP_004065804.2 plasma protease C1 inhibitor [Oryzias latipes]	0.784333	2.57267	1.71373	0.000129278	0.0311848	SERPING1	yes	Human Diseases;Organismal Systems	Infectious disease: bacterial;Immune system	ko05133//Pertussis;ko04610//Complement and coagulation cascades	K04001;K04001	GO:0005575//cellular_component;GO:0005576//extracellular region;GO:0005615//extracellular space;GO:0005622//intracellular anatomical structure;GO:0005737//cytoplasm;GO:0012505//endomembrane system;GO:0030141//secretory granule;GO:0031091//platelet alpha granule;GO:0031093//platelet alpha granule lumen;GO:0031410//cytoplasmic vesicle;GO:0031974//membrane-enclosed lumen;GO:0031982//vesicle;GO:00319…	GO:0003674//molecular_function;GO:0004857//enzyme inhibitor activity;GO:0004866//endopeptidase inhibitor activity;GO:0004867//serine-type endopeptidase inhibitor activity;GO:0030234//enzyme regulator activity;GO:0030414//peptidase inhibitor activity;GO:0042578//phosphoric ester hydrolase activity;GO:0061134//peptidase regulator activity;GO:0061135//endopeptidase regulator activity;GO:0098772//mol…	GO:0001868//regulation of complement activation, lectin pathway;GO:0001869//negative regulation of complement activation, lectin pathway;GO:0002250//adaptive immune response;GO:0002252//immune effector process;GO:0002253//activation of immune response;GO:0002376//immune system process;GO:0002443//leukocyte mediated immunity;GO:0002449//lymphocyte mediated immunity;GO:0002455//humoral immune respo…	--
MSTRG.14570	PREDICTED: RNA-directed DNA polymerase from mobile element jockey-like [Poecilia formosa]	0.885	3.01367	1.76777	2.75283e-05	0.0109567	--	yes	-	-	-	-	-	-	-	--
ENSOSIG00000001562	XP_024135003.2 uncharacterized protein K02A2.6 [Oryzias melastigma]	1.26967	4.38867	1.78933	9.61496e-05	0.0255128	--	yes	-	-	-	-	-	GO:0071858//corazonin receptor binding	GO:0015074//DNA integration;GO:0045823//positive regulation of heart contraction	--
ENSOSIG00000008948	XP_004066851.1 fibroblast growth factor 19 [Oryzias latipes]	1.86933	7.012	1.9073	0.000224195	0.0439593	FGF21	yes	Human Diseases;Environmental Information Processing;Environmental Information Processing;Environmental Information Processing;Environmental Information Processing;Environmental Information Processing;Cellular Processes;Human Diseases;Human Diseases;Human Diseases	Cancer: overview;Signal transduction;Signal transduction;Signal transduction;Signal transduction;Signal transduction;Cell motility;Cancer: specific types;Cancer: specific types;Cancer: specific types	ko05200//Pathways in cancer;ko04151//PI3K-Akt signaling pathway;ko04020//Calcium signaling pathway;ko04010//MAPK signaling pathway;ko04015//Rap1 signaling pathway;ko04014//Ras signaling pathway;ko04810//Regulation of actin cytoskeleton;ko05224//Breast cancer;ko05226//Gastric cancer;ko05218//Melanoma	K22603;K22603;K22603;K22603;K22603;K22603;K22603;K22603;K22603;K22603	GO:0005575//cellular_component;GO:0005576//extracellular region;GO:0005622//intracellular anatomical structure	GO:0003674//molecular_function;GO:0003824//catalytic activity;GO:0005085//guanyl-nucleotide exchange factor activity;GO:0005102//signaling receptor binding;GO:0005104//fibroblast growth factor receptor binding;GO:0005488//binding;GO:0005515//protein binding;GO:0008083//growth factor activity;GO:0016301//kinase activity;GO:0016303//1-phosphatidylinositol-3-kinase activity;GO:0016740//transferase a…	GO:0000165//MAPK cascade;GO:0001667//ameboidal-type cell migration;GO:0001755//neural crest cell migration;GO:0001932//regulation of protein phosphorylation;GO:0001934//positive regulation of protein phosphorylation;GO:0006464//cellular protein modification process;GO:0006468//protein phosphorylation;GO:0006629//lipid metabolic process;GO:0006644//phospholipid metabolic process;GO:0006650//glycer…	--
ENSOSIG00000002758	XP_024136665.1 microfibril-associated glycoprotein 4 [Oryzias melastigma]	0.906333	3.76533	2.05466	2.64059e-05	0.0106881	MFAP4	yes	-	-	-	-	-	-	-	--
ENSOSIG00000019594	XP_004081784.2 putative sodium-coupled neutral amino acid transporter 11 isoform X1 [Oryzias latipes]	0.522	2.18133	2.06309	0.000207124	0.0428967	slc38a11	yes	-	-	-	-	GO:0005575//cellular_component;GO:0005622//intracellular anatomical structure;GO:0005737//cytoplasm;GO:0005773//vacuole;GO:0005774//vacuolar membrane;GO:0005783//endoplasmic reticulum;GO:0012505//endomembrane system;GO:0016020//membrane;GO:0016021//integral component of membrane;GO:0031090//organelle membrane;GO:0031224//intrinsic component of membrane;GO:0043226//organelle;GO:0043227//membrane-b…	GO:0003674//molecular_function;GO:0005215//transporter activity;GO:0005342//organic acid transmembrane transporter activity;GO:0008509//anion transmembrane transporter activity;GO:0008514//organic anion transmembrane transporter activity;GO:0015075//ion transmembrane transporter activity;GO:0015171//amino acid transmembrane transporter activity;GO:0015318//inorganic molecular entity transmembrane…	GO:0003333//amino acid transmembrane transport;GO:0006810//transport;GO:0006811//ion transport;GO:0006812//cation transport;GO:0006814//sodium ion transport;GO:0006820//anion transport;GO:0006865//amino acid transport;GO:0008150//biological_process;GO:0015711//organic anion transport;GO:0015849//organic acid transport;GO:0030001//metal ion transport;GO:0034220//ion transmembrane transport;GO:0046…	--
ENSOSIG00000008604	XP_004071472.1 cytochrome P450 2K1 [Oryzias latipes]	4.84033	20.2857	2.06728	4.24868e-07	0.000634142	cyp2k1	yes	-	-	-	-	-	GO:0005506//iron ion binding;GO:0016705//oxidoreductase activity, acting on paired donors, with incorporation or reduction of molecular oxygen;GO:0020037//heme binding	-	--
ENSOSIG00000002378	KAF6718035.1 hypothetical protein FQA47_010696 [Oryzias melastigma]	1.47433	6.305	2.09643	5.15355e-05	0.017473	--	yes	-	-	-	-	-	-	-	--
ENSOSIG00000005391	XP_038563518.1 pentraxin fusion protein-like [Micropterus salmoides]	0.948333	4.463	2.23455	0.000258245	0.0479327	CRP	yes	-	-	-	-	-	-	-	--
ENSOSIG00000019426	XP_045906425.1 cornifelin homolog [Micropterus dolomieu]	0.793	4.54733	2.51963	1.23429e-05	0.00589521	--	yes	-	-	-	-	-	-	-	--
ENSOSIG00000020080	XP_023814531.1 adenylate kinase 8 isoform X3 [Oryzias latipes]	0.488333	3.074	2.65418	3.09177e-06	0.00194302	ak8	yes	Metabolism;Metabolism;Metabolism	Global and overview maps;Nucleotide metabolism;Metabolism of cofactors and vitamins	ko01100//Metabolic pathways;ko00230//Purine metabolism;ko00730//Thiamine metabolism	K00939;K00939;K00939	GO:0000502//proteasome complex;GO:0005575//cellular_component;GO:0005622//intracellular anatomical structure;GO:0005737//cytoplasm;GO:0005829//cytosol;GO:0005856//cytoskeleton;GO:0005929//cilium;GO:0005930//axoneme;GO:0009368//endopeptidase Clp complex;GO:0009379//Holliday junction helicase complex;GO:0031514//motile cilium;GO:0032838//plasma membrane bounded cell projection cytoplasm;GO:0036126/…	GO:0000166//nucleotide binding;GO:0003674//molecular_function;GO:0003723//RNA binding;GO:0003724//RNA helicase activity;GO:0003824//catalytic activity;GO:0004017//adenylate kinase activity;GO:0004127//cytidylate kinase activity;GO:0004140//dephospho-CoA kinase activity;GO:0004222//metalloendopeptidase activity;GO:0004252//serine-type endopeptidase activity;GO:0004385//guanylate kinase activity;GO…	GO:0006139//nucleobase-containing compound metabolic process;GO:0006165//nucleoside diphosphate phosphorylation;GO:0006281//DNA repair;GO:0006310//DNA recombination;GO:0006508//proteolysis;GO:0006576//cellular biogenic amine metabolic process;GO:0006725//cellular aromatic compound metabolic process;GO:0006753//nucleoside phosphate metabolic process;GO:0006793//phosphorus metabolic process;GO:0006…	--
ENSOSIG00000008249	XP_004085457.1 hepcidin-like [Oryzias latipes]	0.473	11.5247	4.60674	0.000139146	0.0329005	hamp	yes	Environmental Information Processing	Signal transduction	ko04350//TGF-beta signaling pathway	K23106	GO:0005575//cellular_component;GO:0005576//extracellular region	GO:0001530//lipopolysaccharide binding;GO:0003674//molecular_function;GO:0005102//signaling receptor binding;GO:0005179//hormone activity;GO:0005488//binding;GO:0005515//protein binding;GO:0005539//glycosaminoglycan binding;GO:0008289//lipid binding;GO:0030545//signaling receptor regulator activity;GO:0042834//peptidoglycan binding;GO:0048018//receptor ligand activity;GO:0070891//lipoteichoic aci…	GO:0006873//cellular ion homeostasis;GO:0006875//cellular metal ion homeostasis;GO:0006879//cellular iron ion homeostasis;GO:0006950//response to stress;GO:0006952//defense response;GO:0008150//biological_process;GO:0009605//response to external stimulus;GO:0009607//response to biotic stimulus;GO:0009617//response to bacterium;GO:0009719//response to endogenous stimulus;GO:0009725//response to ho…	--
