# Supplementary material for: Effects of Acute and Developmental Exposure to Bisphenol S on Chinese Medaka (Oryzias sinensis)
Source: J Xenobiot. 2024 Mar 22;14(2):452–66. doi: 10.3390/jox14020027 (PMC10961820; doi:10.3390/jox14020027)
Supplement: Supplementary file 1 [file jox-14-00027-s001.zip › Suppl Table S3í¬Enriched GO terms.xlsx]

## Sheet: S20 vs Control
Enriched GO terms of DEGs between S20 and control groups
GO terms with up-regulated DEGs
GO ID	Description	Class	Control-vs-BPS20 (16)	All (18483)	pvalue	p.adjust	-lg(p.adjust)	nember of up-regulated DEGs	Genes
GO:0005302	L-tyrosine transmembrane transporter activity	Molecular function	1	1	0.00086566	0.016524	1.78189	1	ENSOSIG00000011692(Oca2)
GO:0015105	arsenite transmembrane transporter activity		1	4	0.00345843	0.0443308	1.35329	1	ENSOSIG00000011692(Oca2)
GO terms with down-regulated DEGs
GO ID	Description	Class	Control-vs-BPS20 (16)	All (18483)	pvalue	p.adjust	-lg(p.adjust)	nember of down-regulated DEGs	Genes
GO:0004689	phosphorylase kinase activity	Molecular function	3	4	2.12776e-09	3.00015e-07	6.52286	3	ENSOSIG00000007349(phka2);ENSOSIG00000011257(PHKG2);ENSOSIG00000017320(PHKG1)
GO:0004683	calmodulin-dependent protein kinase activity		3	29	1.91823e-06	0.000135235	3.86891	3	ENSOSIG00000007349(phka2);ENSOSIG00000011257(PHKG2);ENSOSIG00000017320(PHKG1)
GO:0050321	tau-protein kinase activity		2	14	6.35476e-05	0.00298674	2.5248	2	ENSOSIG00000011257(PHKG2);ENSOSIG00000017320(PHKG1)
GO:0005516	calmodulin binding		3	193	0.000567878	0.016524	1.78189	4	ENSOSIG00000007349(phka2);ENSOSIG00000011257(PHKG2);ENSOSIG00000017320(PHKG1)
GO:0008403	25-hydroxycholecalciferol-24-hydroxylase activity		1	1	0.00086566	0.016524	1.78189	1	ENSOSIG00000018905(CYP24A1)
GO:0030342	1-alpha,25-dihydroxyvitamin D3 24-hydroxylase activity		1	1	0.00086566	0.016524	1.78189	1	ENSOSIG00000018905(CYP24A1)
GO:0004674	protein serine/threonine kinase activity		4	532	0.00093753	0.016524	1.78189	3	ENSOSIG00000007349(phka2);ENSOSIG00000011257(PHKG2);ENSOSIG00000013251(Alpk3);ENSOSIG00000017320(PHKG1)
GO:0070576	vitamin D 24-hydroxylase activity		1	2	0.00173062	0.027113	1.56682	1	ENSOSIG00000018905(CYP24A1)
GO:0004506	squalene monooxygenase activity		1	3	0.00259487	0.0365877	1.43666	1	ENSOSIG00000011469(SQLE)
GO:0005964	phosphorylase kinase complex	Cellular Component	3	4	2.18411e-09	2.38068e-07	6.6233	3	ENSOSIG00000007349(phka2);ENSOSIG00000011257(PHKG2);ENSOSIG00000017320(PHKG1)
GO:1902554	serine/threonine protein kinase complex		3	105	9.71169e-05	0.00499028	2.30187	3	ENSOSIG00000007349(phka2);ENSOSIG00000011257(PHKG2);ENSOSIG00000017320(PHKG1)
GO:1902911	protein kinase complex		3	118	0.000137347	0.00499028	2.30187	3	ENSOSIG00000007349(phka2);ENSOSIG00000011257(PHKG2);ENSOSIG00000017320(PHKG1)
GO:0009433	bacterial-type flagellum basal body, C ring		1	1	0.000882056	0.024036	1.61914	1	ENSOSIG00000011257(PHKG2)
GO:0005977	glycogen metabolic process	Biological process	3	90	8.10837e-05	0.0246834	1.6076	3	ENSOSIG00000007349(phka2);ENSOSIG00000011257(PHKG2);ENSOSIG00000017320(PHKG1)
GO:0006073	cellular glucan metabolic process		3	101	0.000114275	0.0246834	1.6076	3	ENSOSIG00000007349(phka2);ENSOSIG00000011257(PHKG2);ENSOSIG00000017320(PHKG1)
GO:0044042	glucan metabolic process		3	101	0.000114275	0.0246834	1.6076	3	ENSOSIG00000007349(phka2);ENSOSIG00000011257(PHKG2);ENSOSIG00000017320(PHKG1)
GO:0006112	energy reserve metabolic process		3	112	0.000155275	0.0251546	1.59938	3	ENSOSIG00000007349(phka2);ENSOSIG00000011257(PHKG2);ENSOSIG00000017320(PHKG1)

## Sheet: S200 vs Control
Enriched GO terms of DEGs between S200 and control groups
GO terms with up-regulated DEGs
GO ID	Description	Class	Control-vs-BPS200 (119)	All (18483)	pvalue	p.adjust	-lg(p.adjust)	nember of up-regulated DEGs	Genes
GO:0005342	organic acid transmembrane transporter activity	Molecular Function	11	291	2.85223e-06	0.000839981	3.07573	3	ENSOSIG00000000975(ABCB1);ENSOSIG00000006503(Slc7a8);ENSOSIG00000007614(SLC1A5);ENSOSIG00000008780(slc16a12b);ENSOSIG00000009001(ABCA12);ENSOSIG00000011692(Oca2);ENSOSIG00000014908(SLC22A7);ENSOSIG00000014952(Slc22a7);ENSOSIG00000014961(SLC22A7);ENSOSIG00000019594(slc38a11);ENSOSIG00000022303(AQP9)
GO:0046943	carboxylic acid transmembrane transporter activity		11	291	2.85223e-06	0.000839981	3.07573	3	ENSOSIG00000000975(ABCB1);ENSOSIG00000006503(Slc7a8);ENSOSIG00000007614(SLC1A5);ENSOSIG00000008780(slc16a12b);ENSOSIG00000009001(ABCA12);ENSOSIG00000011692(Oca2);ENSOSIG00000014908(SLC22A7);ENSOSIG00000014952(Slc22a7);ENSOSIG00000014961(SLC22A7);ENSOSIG00000019594(slc38a11);ENSOSIG00000022303(AQP9)
GO:0008509	anion transmembrane transporter activity		12	453	3.60399e-05	0.00516401	2.28701	3	ENSOSIG00000000975(ABCB1);ENSOSIG00000006503(Slc7a8);ENSOSIG00000007614(SLC1A5);ENSOSIG00000008780(slc16a12b);ENSOSIG00000009001(ABCA12);ENSOSIG00000011692(Oca2);ENSOSIG00000014952(Slc22a7);ENSOSIG00000014961(SLC22A7);ENSOSIG00000015262(slc20a1b);ENSOSIG00000016728(Slc26a6);ENSOSIG00000019594(slc38a11);ENSOSIG00000022303(AQP9)
GO:0015144	carbohydrate transmembrane transporter activity		7	153	5.99203e-05	0.00516401	2.28701	1	ENSOSIG00000000975(ABCB1);ENSOSIG00000009001(ABCA12);ENSOSIG00000009023(AQP3);ENSOSIG00000014908(SLC22A7);ENSOSIG00000014952(Slc22a7);ENSOSIG00000014961(SLC22A7);ENSOSIG00000022303(AQP9)
GO:0016301	kinase activity		22	1377	6.08937e-05	0.00516401	2.28701	1	ENSOSIG00000000975(ABCB1);ENSOSIG00000001167(fgf23);ENSOSIG00000002697(PFKP);ENSOSIG00000003986(MYLK4);ENSOSIG00000004596(PFKM);ENSOSIG00000004924(MAP3K15);ENSOSIG00000006435(GMPR2);ENSOSIG00000008800(Alpk3);ENSOSIG00000008809(Sbk2);ENSOSIG00000009496(Ulk2);ENSOSIG00000010337(PDK2);ENSOSIG00000011257(PHKG2);ENSOSIG00000013251(Alpk3);ENSOSIG00000014840(Ttn);ENSOSIG00000014849(TTN);ENSOSIG000000173…
GO:0016773	phosphotransferase activity, alcohol group as acceptor		20	1191	7.01394e-05	0.00516401	2.28701	1	ENSOSIG00000000975(ABCB1);ENSOSIG00000001167(fgf23);ENSOSIG00000002697(PFKP);ENSOSIG00000003986(MYLK4);ENSOSIG00000004596(PFKM);ENSOSIG00000004924(MAP3K15);ENSOSIG00000006435(GMPR2);ENSOSIG00000008800(Alpk3);ENSOSIG00000008809(Sbk2);ENSOSIG00000009496(Ulk2);ENSOSIG00000010337(PDK2);ENSOSIG00000011257(PHKG2);ENSOSIG00000013251(Alpk3);ENSOSIG00000014840(Ttn);ENSOSIG00000014849(TTN);ENSOSIG000000173…
GO:0015171	amino acid transmembrane transporter activity		7	178	0.000154503	0.00916618	2.03781	2	ENSOSIG00000000975(ABCB1);ENSOSIG00000006503(Slc7a8);ENSOSIG00000007614(SLC1A5);ENSOSIG00000008780(slc16a12b);ENSOSIG00000009001(ABCA12);ENSOSIG00000011692(Oca2);ENSOSIG00000019594(slc38a11)
GO:0015254	glycerol channel activity		2	4	0.00024456	0.010289	1.98763	1	ENSOSIG00000009023(AQP3);ENSOSIG00000022303(AQP9)
GO:0008514	organic anion transmembrane transporter activity		8	280	0.000461305	0.0181139	1.74199	3	ENSOSIG00000000975(ABCB1);ENSOSIG00000006503(Slc7a8);ENSOSIG00000007614(SLC1A5);ENSOSIG00000008780(slc16a12b);ENSOSIG00000009001(ABCA12);ENSOSIG00000011692(Oca2);ENSOSIG00000019594(slc38a11);ENSOSIG00000022303(AQP9)
GO:0005215	transporter activity		26	2044	0.000494365	0.0181988	1.73996	5	ENSOSIG00000000908(Slc15a1);ENSOSIG00000000975(ABCB1);ENSOSIG00000001322(STEAP2);ENSOSIG00000003349(ucp2);ENSOSIG00000006503(Slc7a8);ENSOSIG00000007614(SLC1A5);ENSOSIG00000008780(slc16a12b);ENSOSIG00000009001(ABCA12);ENSOSIG00000009023(AQP3);ENSOSIG00000009859(hpx);ENSOSIG00000010854(SLC43A2);ENSOSIG00000010870(PITPNA);ENSOSIG00000011169(--);ENSOSIG00000011692(Oca2);ENSOSIG00000011967(CNGA1);ENSO…
GO:0015168	glycerol transmembrane transporter activity		2	6	0.000606257	0.0190288	1.72059	1	ENSOSIG00000009023(AQP3);ENSOSIG00000022303(AQP9)
GO:0015103	inorganic anion transmembrane transporter activity		7	240	0.000931444	0.0261248	1.58295	1	ENSOSIG00000000975(ABCB1);ENSOSIG00000009001(ABCA12);ENSOSIG00000011692(Oca2);ENSOSIG00000014952(Slc22a7);ENSOSIG00000014961(SLC22A7);ENSOSIG00000015262(slc20a1b);ENSOSIG00000016728(Slc26a6)
GO:0004672	protein kinase activity		15	947	0.00111464	0.0264383	1.57777	1	ENSOSIG00000001167(fgf23);ENSOSIG00000003986(MYLK4);ENSOSIG00000004924(MAP3K15);ENSOSIG00000008800(Alpk3);ENSOSIG00000008809(Sbk2);ENSOSIG00000009496(Ulk2);ENSOSIG00000010337(PDK2);ENSOSIG00000011257(PHKG2);ENSOSIG00000013251(Alpk3);ENSOSIG00000014840(Ttn);ENSOSIG00000014849(TTN);ENSOSIG00000017320(PHKG1);ENSOSIG00000022381(TTN);ENSOSIG00000023573(ULK1);MSTRG.33235(Map3k15)
GO:0005372	water transmembrane transporter activity		2	8	0.00112217	0.0264383	1.57777	1	ENSOSIG00000009023(AQP3);ENSOSIG00000022303(AQP9)
GO:0015250	water channel activity		2	8	0.00112217	0.0264383	1.57777	1	ENSOSIG00000009023(AQP3);ENSOSIG00000022303(AQP9)
GO:0015166	polyol transmembrane transporter activity		2	10	0.00178834	0.0365685	1.43689	1	ENSOSIG00000009023(AQP3);ENSOSIG00000022303(AQP9)
GO:0015179	L-amino acid transmembrane transporter activity		3	38	0.00186257	0.0365685	1.43689	1	ENSOSIG00000006503(Slc7a8);ENSOSIG00000007614(SLC1A5);ENSOSIG00000011692(Oca2)
GO:0022857	transmembrane transporter activity		22	1787	0.00218822	0.0415762	1.38116	5	ENSOSIG00000000908(Slc15a1);ENSOSIG00000000975(ABCB1);ENSOSIG00000003349(ucp2);ENSOSIG00000006503(Slc7a8);ENSOSIG00000007614(SLC1A5);ENSOSIG00000008780(slc16a12b);ENSOSIG00000009001(ABCA12);ENSOSIG00000009023(AQP3);ENSOSIG00000009859(hpx);ENSOSIG00000010854(SLC43A2);ENSOSIG00000011692(Oca2);ENSOSIG00000011967(CNGA1);ENSOSIG00000013235(--);ENSOSIG00000014908(SLC22A7);ENSOSIG00000014952(Slc22a7);EN…
GO:1901618	organic hydroxy compound transmembrane transporter activity		4	88	0.00251217	0.0448384	1.34835	1	ENSOSIG00000000975(ABCB1);ENSOSIG00000009001(ABCA12);ENSOSIG00000009023(AQP3);ENSOSIG00000022303(AQP9)
GO:0006820	anion transport	Biological Process	16	733	9.87712e-06	0.0108445	1.96479	3	ENSOSIG00000000975(ABCB1);ENSOSIG00000001167(fgf23);ENSOSIG00000006503(Slc7a8);ENSOSIG00000007614(SLC1A5);ENSOSIG00000008780(slc16a12b);ENSOSIG00000009001(ABCA12);ENSOSIG00000010337(PDK2);ENSOSIG00000010707(ARG1);ENSOSIG00000011692(Oca2);ENSOSIG00000014908(SLC22A7);ENSOSIG00000014952(Slc22a7);ENSOSIG00000014961(SLC22A7);ENSOSIG00000015262(slc20a1b);ENSOSIG00000016728(Slc26a6);ENSOSIG00000019594(s…
GO:0046942	carboxylic acid transport		12	433	1.3913e-05	0.0108445	1.96479	3	ENSOSIG00000000975(ABCB1);ENSOSIG00000006503(Slc7a8);ENSOSIG00000007614(SLC1A5);ENSOSIG00000008780(slc16a12b);ENSOSIG00000009001(ABCA12);ENSOSIG00000010707(ARG1);ENSOSIG00000011692(Oca2);ENSOSIG00000014908(SLC22A7);ENSOSIG00000014952(Slc22a7);ENSOSIG00000014961(SLC22A7);ENSOSIG00000019594(slc38a11);ENSOSIG00000022303(AQP9)
GO:0015698	inorganic anion transport		9	273	4.65604e-05	0.0167005	1.77727	1	ENSOSIG00000000975(ABCB1);ENSOSIG00000001167(fgf23);ENSOSIG00000009001(ABCA12);ENSOSIG00000010337(PDK2);ENSOSIG00000011692(Oca2);ENSOSIG00000014952(Slc22a7);ENSOSIG00000014961(SLC22A7);ENSOSIG00000015262(slc20a1b);ENSOSIG00000016728(Slc26a6)
GO:0003333	amino acid transmembrane transport		7	166	7.31691e-05	0.0188264	1.72523	2	ENSOSIG00000000975(ABCB1);ENSOSIG00000006503(Slc7a8);ENSOSIG00000007614(SLC1A5);ENSOSIG00000008780(slc16a12b);ENSOSIG00000009001(ABCA12);ENSOSIG00000011692(Oca2);ENSOSIG00000019594(slc38a11)
GO:1903825	organic acid transmembrane transport		8	235	9.99362e-05	0.0188264	1.72523	3	ENSOSIG00000000975(ABCB1);ENSOSIG00000006503(Slc7a8);ENSOSIG00000007614(SLC1A5);ENSOSIG00000008780(slc16a12b);ENSOSIG00000009001(ABCA12);ENSOSIG00000011692(Oca2);ENSOSIG00000019594(slc38a11);ENSOSIG00000022303(AQP9)
GO:1905039	carboxylic acid transmembrane transport		8	235	9.99362e-05	0.0188264	1.72523	3	ENSOSIG00000000975(ABCB1);ENSOSIG00000006503(Slc7a8);ENSOSIG00000007614(SLC1A5);ENSOSIG00000008780(slc16a12b);ENSOSIG00000009001(ABCA12);ENSOSIG00000011692(Oca2);ENSOSIG00000019594(slc38a11);ENSOSIG00000022303(AQP9)
GO:0015711	organic anion transport		12	553	0.000147069	0.0257265	1.58962	3	ENSOSIG00000000975(ABCB1);ENSOSIG00000006503(Slc7a8);ENSOSIG00000007614(SLC1A5);ENSOSIG00000008780(slc16a12b);ENSOSIG00000009001(ABCA12);ENSOSIG00000010707(ARG1);ENSOSIG00000011692(Oca2);ENSOSIG00000014908(SLC22A7);ENSOSIG00000014952(Slc22a7);ENSOSIG00000014961(SLC22A7);ENSOSIG00000019594(slc38a11);ENSOSIG00000022303(AQP9)
GO:0006865	amino acid transport		8	252	0.000161708	0.0264016	1.57837	2	ENSOSIG00000000975(ABCB1);ENSOSIG00000006503(Slc7a8);ENSOSIG00000007614(SLC1A5);ENSOSIG00000008780(slc16a12b);ENSOSIG00000009001(ABCA12);ENSOSIG00000010707(ARG1);ENSOSIG00000011692(Oca2);ENSOSIG00000019594(slc38a11)
GO:0055085	transmembrane transport		25	1940	0.000235476	0.0276389	1.55848	6	ENSOSIG00000000908(Slc15a1);ENSOSIG00000000975(ABCB1);ENSOSIG00000001322(STEAP2);ENSOSIG00000003332(opn1mw4);ENSOSIG00000003349(ucp2);ENSOSIG00000006503(Slc7a8);ENSOSIG00000007614(SLC1A5);ENSOSIG00000008276(Nr4a3);ENSOSIG00000008780(slc16a12b);ENSOSIG00000009001(ABCA12);ENSOSIG00000009023(AQP3);ENSOSIG00000009859(hpx);ENSOSIG00000010854(SLC43A2);ENSOSIG00000011692(Oca2);ENSOSIG00000011967(CNGA1);…
GO:0015807	L-amino acid transport		4	55	0.000358706	0.0331434	1.4796	1	ENSOSIG00000006503(Slc7a8);ENSOSIG00000007614(SLC1A5);ENSOSIG00000010707(ARG1);ENSOSIG00000011692(Oca2)
GO:0042908	xenobiotic transport		7	217	0.000381299	0.0331434	1.4796	1	ENSOSIG00000000975(ABCB1);ENSOSIG00000007614(SLC1A5);ENSOSIG00000008780(slc16a12b);ENSOSIG00000011692(Oca2);ENSOSIG00000014908(SLC22A7);ENSOSIG00000014952(Slc22a7);ENSOSIG00000014961(SLC22A7)
GO:0072531	pyrimidine-containing compound transmembrane transport		4	60	0.000500964	0.0365159	1.43752	1	ENSOSIG00000000975(ABCB1);ENSOSIG00000009001(ABCA12);ENSOSIG00000022303(AQP9);ENSOSIG00000022802(slc25a33)
GO:0015793	glycerol transport		2	6	0.000550003	0.0365159	1.43752	1	ENSOSIG00000009023(AQP3);ENSOSIG00000022303(AQP9)
GO:0098656	anion transmembrane transport		9	380	0.00055169	0.0365159	1.43752	3	ENSOSIG00000000975(ABCB1);ENSOSIG00000006503(Slc7a8);ENSOSIG00000007614(SLC1A5);ENSOSIG00000008780(slc16a12b);ENSOSIG00000009001(ABCA12);ENSOSIG00000011692(Oca2);ENSOSIG00000015262(slc20a1b);ENSOSIG00000019594(slc38a11);ENSOSIG00000022303(AQP9)
GO:0015840	urea transport		4	62	0.000567736	0.0365891	1.43665	1	ENSOSIG00000000975(ABCB1);ENSOSIG00000009001(ABCA12);ENSOSIG00000009023(AQP3);ENSOSIG00000022303(AQP9)
GO:0015718	monocarboxylic acid transport		7	233	0.000583173	0.0366203	1.43628	1	ENSOSIG00000000975(ABCB1);ENSOSIG00000008780(slc16a12b);ENSOSIG00000009001(ABCA12);ENSOSIG00000014908(SLC22A7);ENSOSIG00000014952(Slc22a7);ENSOSIG00000014961(SLC22A7);ENSOSIG00000022303(AQP9)
GO:0008643	carbohydrate transport		8	313	0.000688791	0.0411427	1.38571	1	ENSOSIG00000000975(ABCB1);ENSOSIG00000008276(Nr4a3);ENSOSIG00000009001(ABCA12);ENSOSIG00000009023(AQP3);ENSOSIG00000014908(SLC22A7);ENSOSIG00000014952(Slc22a7);ENSOSIG00000014961(SLC22A7);ENSOSIG00000022303(AQP9)
GO:0015849	organic acid transport		9	394	0.000714233	0.0415629	1.38129	3	ENSOSIG00000000975(ABCB1);ENSOSIG00000006503(Slc7a8);ENSOSIG00000007614(SLC1A5);ENSOSIG00000008780(slc16a12b);ENSOSIG00000009001(ABCA12);ENSOSIG00000010707(ARG1);ENSOSIG00000011692(Oca2);ENSOSIG00000019594(slc38a11);ENSOSIG00000022303(AQP9)
GO:0019755	one-carbon compound transport		4	70	0.000898776	0.0458563	1.3386	1	ENSOSIG00000000975(ABCB1);ENSOSIG00000009001(ABCA12);ENSOSIG00000009023(AQP3);ENSOSIG00000022303(AQP9)
GO terms with down-regulated DEGs
GO ID	Description	Class	Control-vs-BPS200 (119)	All (18483)	pvalue	p.adjust	-lg(p.adjust)	nember of down-regulated DEGs	Genes
GO:0005342	organic acid transmembrane transporter activity	Molecular function	11	291	2.85223e-06	0.000839981	3.07573	8	ENSOSIG00000000975(ABCB1);ENSOSIG00000006503(Slc7a8);ENSOSIG00000007614(SLC1A5);ENSOSIG00000008780(slc16a12b);ENSOSIG00000009001(ABCA12);ENSOSIG00000011692(Oca2);ENSOSIG00000014908(SLC22A7);ENSOSIG00000014952(Slc22a7);ENSOSIG00000014961(SLC22A7);ENSOSIG00000019594(slc38a11);ENSOSIG00000022303(AQP9)
GO:0046943	carboxylic acid transmembrane transporter activity		11	291	2.85223e-06	0.000839981	3.07573	8	ENSOSIG00000000975(ABCB1);ENSOSIG00000006503(Slc7a8);ENSOSIG00000007614(SLC1A5);ENSOSIG00000008780(slc16a12b);ENSOSIG00000009001(ABCA12);ENSOSIG00000011692(Oca2);ENSOSIG00000014908(SLC22A7);ENSOSIG00000014952(Slc22a7);ENSOSIG00000014961(SLC22A7);ENSOSIG00000019594(slc38a11);ENSOSIG00000022303(AQP9)
GO:0015293	symporter activity		8	190	3.18949e-05	0.00516401	2.28701	8	ENSOSIG00000000908(Slc15a1);ENSOSIG00000006503(Slc7a8);ENSOSIG00000007614(SLC1A5);ENSOSIG00000008780(slc16a12b);ENSOSIG00000014908(SLC22A7);ENSOSIG00000014952(Slc22a7);ENSOSIG00000014961(SLC22A7);ENSOSIG00000015262(slc20a1b)
GO:0008509	anion transmembrane transporter activity		12	453	3.60399e-05	0.00516401	2.28701	9	ENSOSIG00000000975(ABCB1);ENSOSIG00000006503(Slc7a8);ENSOSIG00000007614(SLC1A5);ENSOSIG00000008780(slc16a12b);ENSOSIG00000009001(ABCA12);ENSOSIG00000011692(Oca2);ENSOSIG00000014952(Slc22a7);ENSOSIG00000014961(SLC22A7);ENSOSIG00000015262(slc20a1b);ENSOSIG00000016728(Slc26a6);ENSOSIG00000019594(slc38a11);ENSOSIG00000022303(AQP9)
GO:0015144	carbohydrate transmembrane transporter activity		7	153	5.99203e-05	0.00516401	2.28701	6	ENSOSIG00000000975(ABCB1);ENSOSIG00000009001(ABCA12);ENSOSIG00000009023(AQP3);ENSOSIG00000014908(SLC22A7);ENSOSIG00000014952(Slc22a7);ENSOSIG00000014961(SLC22A7);ENSOSIG00000022303(AQP9)
GO:0016301	kinase activity		22	1377	6.08937e-05	0.00516401	2.28701	21	ENSOSIG00000000975(ABCB1);ENSOSIG00000001167(fgf23);ENSOSIG00000002697(PFKP);ENSOSIG00000003986(MYLK4);ENSOSIG00000004596(PFKM);ENSOSIG00000004924(MAP3K15);ENSOSIG00000006435(GMPR2);ENSOSIG00000008800(Alpk3);ENSOSIG00000008809(Sbk2);ENSOSIG00000009496(Ulk2);ENSOSIG00000010337(PDK2);ENSOSIG00000011257(PHKG2);ENSOSIG00000013251(Alpk3);ENSOSIG00000014840(Ttn);ENSOSIG00000014849(TTN);ENSOSIG000000173…
GO:0008028	monocarboxylic acid transmembrane transporter activity		7	156	6.77487e-05	0.00516401	2.28701	7	ENSOSIG00000000975(ABCB1);ENSOSIG00000006503(Slc7a8);ENSOSIG00000008780(slc16a12b);ENSOSIG00000009001(ABCA12);ENSOSIG00000014908(SLC22A7);ENSOSIG00000014952(Slc22a7);ENSOSIG00000014961(SLC22A7)
GO:0016773	phosphotransferase activity, alcohol group as acceptor		20	1191	7.01394e-05	0.00516401	2.28701	19	ENSOSIG00000000975(ABCB1);ENSOSIG00000001167(fgf23);ENSOSIG00000002697(PFKP);ENSOSIG00000003986(MYLK4);ENSOSIG00000004596(PFKM);ENSOSIG00000004924(MAP3K15);ENSOSIG00000006435(GMPR2);ENSOSIG00000008800(Alpk3);ENSOSIG00000008809(Sbk2);ENSOSIG00000009496(Ulk2);ENSOSIG00000010337(PDK2);ENSOSIG00000011257(PHKG2);ENSOSIG00000013251(Alpk3);ENSOSIG00000014840(Ttn);ENSOSIG00000014849(TTN);ENSOSIG000000173…
GO:0015171	amino acid transmembrane transporter activity		7	178	0.000154503	0.00916618	2.03781	5	ENSOSIG00000000975(ABCB1);ENSOSIG00000006503(Slc7a8);ENSOSIG00000007614(SLC1A5);ENSOSIG00000008780(slc16a12b);ENSOSIG00000009001(ABCA12);ENSOSIG00000011692(Oca2);ENSOSIG00000019594(slc38a11)
GO:0015291	secondary active transmembrane transporter activity		9	304	0.000155623	0.00916618	2.03781	9	ENSOSIG00000000908(Slc15a1);ENSOSIG00000006503(Slc7a8);ENSOSIG00000007614(SLC1A5);ENSOSIG00000008780(slc16a12b);ENSOSIG00000010854(SLC43A2);ENSOSIG00000014908(SLC22A7);ENSOSIG00000014952(Slc22a7);ENSOSIG00000014961(SLC22A7);ENSOSIG00000015262(slc20a1b)
GO:0015295	solute:proton symporter activity		5	81	0.000176317	0.009441	2.02498	5	ENSOSIG00000000908(Slc15a1);ENSOSIG00000006503(Slc7a8);ENSOSIG00000014908(SLC22A7);ENSOSIG00000014952(Slc22a7);ENSOSIG00000014961(SLC22A7)
GO:0004689	phosphorylase kinase activity		2	4	0.00024456	0.010289	1.98763	2	ENSOSIG00000011257(PHKG2);ENSOSIG00000017320(PHKG1)
GO:0015254	glycerol channel activity		2	4	0.00024456	0.010289	1.98763	1	ENSOSIG00000009023(AQP3);ENSOSIG00000022303(AQP9)
GO:0019139	cytokinin dehydrogenase activity		2	4	0.00024456	0.010289	1.98763	2	ENSOSIG00000014840(Ttn);ENSOSIG00000022381(TTN)
GO:0008514	organic anion transmembrane transporter activity		8	280	0.000461305	0.0181139	1.74199	5	ENSOSIG00000000975(ABCB1);ENSOSIG00000006503(Slc7a8);ENSOSIG00000007614(SLC1A5);ENSOSIG00000008780(slc16a12b);ENSOSIG00000009001(ABCA12);ENSOSIG00000011692(Oca2);ENSOSIG00000019594(slc38a11);ENSOSIG00000022303(AQP9)
GO:0005215	transporter activity		26	2044	0.000494365	0.0181988	1.73996	21	ENSOSIG00000000908(Slc15a1);ENSOSIG00000000975(ABCB1);ENSOSIG00000001322(STEAP2);ENSOSIG00000003349(ucp2);ENSOSIG00000006503(Slc7a8);ENSOSIG00000007614(SLC1A5);ENSOSIG00000008780(slc16a12b);ENSOSIG00000009001(ABCA12);ENSOSIG00000009023(AQP3);ENSOSIG00000009859(hpx);ENSOSIG00000010854(SLC43A2);ENSOSIG00000010870(PITPNA);ENSOSIG00000011169(--);ENSOSIG00000011692(Oca2);ENSOSIG00000011967(CNGA1);ENSO…
GO:0015294	solute:cation symporter activity		6	159	0.000574913	0.0190288	1.72059	6	ENSOSIG00000000908(Slc15a1);ENSOSIG00000006503(Slc7a8);ENSOSIG00000014908(SLC22A7);ENSOSIG00000014952(Slc22a7);ENSOSIG00000014961(SLC22A7);ENSOSIG00000015262(slc20a1b)
GO:0015168	glycerol transmembrane transporter activity		2	6	0.000606257	0.0190288	1.72059	1	ENSOSIG00000009023(AQP3);ENSOSIG00000022303(AQP9)
GO:0015114	phosphate ion transmembrane transporter activity		5	106	0.000613834	0.0190288	1.72059	5	ENSOSIG00000000975(ABCB1);ENSOSIG00000009001(ABCA12);ENSOSIG00000014952(Slc22a7);ENSOSIG00000014961(SLC22A7);ENSOSIG00000015262(slc20a1b)
GO:0003872	6-phosphofructokinase activity		2	7	0.000845185	0.0248907	1.60396	2	ENSOSIG00000002697(PFKP);ENSOSIG00000004596(PFKM)
GO:0015103	inorganic anion transmembrane transporter activity		7	240	0.000931444	0.0261248	1.58295	6	ENSOSIG00000000975(ABCB1);ENSOSIG00000009001(ABCA12);ENSOSIG00000011692(Oca2);ENSOSIG00000014952(Slc22a7);ENSOSIG00000014961(SLC22A7);ENSOSIG00000015262(slc20a1b);ENSOSIG00000016728(Slc26a6)
GO:0051119	sugar transmembrane transporter activity		5	118	0.000996942	0.0264383	1.57777	5	ENSOSIG00000000975(ABCB1);ENSOSIG00000009001(ABCA12);ENSOSIG00000014908(SLC22A7);ENSOSIG00000014952(Slc22a7);ENSOSIG00000014961(SLC22A7)
GO:0004672	protein kinase activity		15	947	0.00111464	0.0264383	1.57777	14	ENSOSIG00000001167(fgf23);ENSOSIG00000003986(MYLK4);ENSOSIG00000004924(MAP3K15);ENSOSIG00000008800(Alpk3);ENSOSIG00000008809(Sbk2);ENSOSIG00000009496(Ulk2);ENSOSIG00000010337(PDK2);ENSOSIG00000011257(PHKG2);ENSOSIG00000013251(Alpk3);ENSOSIG00000014840(Ttn);ENSOSIG00000014849(TTN);ENSOSIG00000017320(PHKG1);ENSOSIG00000022381(TTN);ENSOSIG00000023573(ULK1);MSTRG.33235(Map3k15)
GO:0005372	water transmembrane transporter activity		2	8	0.00112217	0.0264383	1.57777	1	ENSOSIG00000009023(AQP3);ENSOSIG00000022303(AQP9)
GO:0015250	water channel activity		2	8	0.00112217	0.0264383	1.57777	1	ENSOSIG00000009023(AQP3);ENSOSIG00000022303(AQP9)
GO:0031432	titin binding		2	9	0.00143672	0.0325472	1.48749	2	ENSOSIG00000011169(--);ENSOSIG00000017307(ANKRD1)
GO:0042910	xenobiotic transmembrane transporter activity		5	134	0.00175371	0.0365685	1.43689	5	ENSOSIG00000000975(ABCB1);ENSOSIG00000009001(ABCA12);ENSOSIG00000014908(SLC22A7);ENSOSIG00000014952(Slc22a7);ENSOSIG00000014961(SLC22A7)
GO:0015166	polyol transmembrane transporter activity		2	10	0.00178834	0.0365685	1.43689	1	ENSOSIG00000009023(AQP3);ENSOSIG00000022303(AQP9)
GO:0008443	phosphofructokinase activity		3	38	0.00186257	0.0365685	1.43689	3	ENSOSIG00000002697(PFKP);ENSOSIG00000004596(PFKM);ENSOSIG00000018418(Khk)
GO:0015179	L-amino acid transmembrane transporter activity		3	38	0.00186257	0.0365685	1.43689	2	ENSOSIG00000006503(Slc7a8);ENSOSIG00000007614(SLC1A5);ENSOSIG00000011692(Oca2)
GO:0022857	transmembrane transporter activity		22	1787	0.00218822	0.0415762	1.38116	17	ENSOSIG00000000908(Slc15a1);ENSOSIG00000000975(ABCB1);ENSOSIG00000003349(ucp2);ENSOSIG00000006503(Slc7a8);ENSOSIG00000007614(SLC1A5);ENSOSIG00000008780(slc16a12b);ENSOSIG00000009001(ABCA12);ENSOSIG00000009023(AQP3);ENSOSIG00000009859(hpx);ENSOSIG00000010854(SLC43A2);ENSOSIG00000011692(Oca2);ENSOSIG00000011967(CNGA1);ENSOSIG00000013235(--);ENSOSIG00000014908(SLC22A7);ENSOSIG00000014952(Slc22a7);EN…
GO:0004674	protein serine/threonine kinase activity		10	532	0.00231354	0.0425836	1.37076	10	ENSOSIG00000004924(MAP3K15);ENSOSIG00000008800(Alpk3);ENSOSIG00000009496(Ulk2);ENSOSIG00000010337(PDK2);ENSOSIG00000011257(PHKG2);ENSOSIG00000013251(Alpk3);ENSOSIG00000014840(Ttn);ENSOSIG00000014849(TTN);ENSOSIG00000017320(PHKG1);ENSOSIG00000023573(ULK1)
GO:1901618	organic hydroxy compound transmembrane transporter activity		4	88	0.00251217	0.0448384	1.34835	3	ENSOSIG00000000975(ABCB1);ENSOSIG00000009001(ABCA12);ENSOSIG00000009023(AQP3);ENSOSIG00000022303(AQP9)
GO:0005964	phosphorylase kinase complex	Cellular Component	2	4	0.000164921	0.0390863	1.40798	2	ENSOSIG00000011257(PHKG2);ENSOSIG00000017320(PHKG1)
GO:0006820	anion transport	Biological process	16	733	9.87712e-06	0.0108445	1.96479	13	ENSOSIG00000000975(ABCB1);ENSOSIG00000001167(fgf23);ENSOSIG00000006503(Slc7a8);ENSOSIG00000007614(SLC1A5);ENSOSIG00000008780(slc16a12b);ENSOSIG00000009001(ABCA12);ENSOSIG00000010337(PDK2);ENSOSIG00000010707(ARG1);ENSOSIG00000011692(Oca2);ENSOSIG00000014908(SLC22A7);ENSOSIG00000014952(Slc22a7);ENSOSIG00000014961(SLC22A7);ENSOSIG00000015262(slc20a1b);ENSOSIG00000016728(Slc26a6);ENSOSIG00000019594(s…
GO:0046942	carboxylic acid transport		12	433	1.3913e-05	0.0108445	1.96479	9	ENSOSIG00000000975(ABCB1);ENSOSIG00000006503(Slc7a8);ENSOSIG00000007614(SLC1A5);ENSOSIG00000008780(slc16a12b);ENSOSIG00000009001(ABCA12);ENSOSIG00000010707(ARG1);ENSOSIG00000011692(Oca2);ENSOSIG00000014908(SLC22A7);ENSOSIG00000014952(Slc22a7);ENSOSIG00000014961(SLC22A7);ENSOSIG00000019594(slc38a11);ENSOSIG00000022303(AQP9)
GO:0014866	skeletal myofibril assembly		4	25	1.53247e-05	0.0108445	1.96479	4	ENSOSIG00000011169(--);ENSOSIG00000014840(Ttn);ENSOSIG00000014849(TTN);ENSOSIG00000017307(ANKRD1)
GO:0006817	phosphate ion transport		7	133	1.77126e-05	0.0108445	1.96479	7	ENSOSIG00000000975(ABCB1);ENSOSIG00000001167(fgf23);ENSOSIG00000009001(ABCA12);ENSOSIG00000010337(PDK2);ENSOSIG00000014952(Slc22a7);ENSOSIG00000014961(SLC22A7);ENSOSIG00000015262(slc20a1b)
GO:0045819	positive regulation of glycogen catabolic process		2	2	3.72611e-05	0.0167005	1.77727	2	ENSOSIG00000009496(Ulk2);ENSOSIG00000011257(PHKG2)
GO:0015698	inorganic anion transport		9	273	4.65604e-05	0.0167005	1.77727	8	ENSOSIG00000000975(ABCB1);ENSOSIG00000001167(fgf23);ENSOSIG00000009001(ABCA12);ENSOSIG00000010337(PDK2);ENSOSIG00000011692(Oca2);ENSOSIG00000014952(Slc22a7);ENSOSIG00000014961(SLC22A7);ENSOSIG00000015262(slc20a1b);ENSOSIG00000016728(Slc26a6)
GO:0035994	response to muscle stretch		4	33	4.77352e-05	0.0167005	1.77727	4	ENSOSIG00000011169(--);ENSOSIG00000014840(Ttn);ENSOSIG00000014849(TTN);ENSOSIG00000017307(ANKRD1)
GO:0003333	amino acid transmembrane transport		7	166	7.31691e-05	0.0188264	1.72523	5	ENSOSIG00000000975(ABCB1);ENSOSIG00000006503(Slc7a8);ENSOSIG00000007614(SLC1A5);ENSOSIG00000008780(slc16a12b);ENSOSIG00000009001(ABCA12);ENSOSIG00000011692(Oca2);ENSOSIG00000019594(slc38a11)
GO:0035995	detection of muscle stretch		3	14	7.77301e-05	0.0188264	1.72523	3	ENSOSIG00000011169(--);ENSOSIG00000014840(Ttn);ENSOSIG00000014849(TTN)
GO:0048769	sarcomerogenesis		3	14	7.77301e-05	0.0188264	1.72523	3	ENSOSIG00000011169(--);ENSOSIG00000014840(Ttn);ENSOSIG00000014849(TTN)
GO:0030241	skeletal muscle myosin thick filament assembly		3	15	9.67292e-05	0.0188264	1.72523	3	ENSOSIG00000011169(--);ENSOSIG00000014840(Ttn);ENSOSIG00000014849(TTN)
GO:1903825	organic acid transmembrane transport		8	235	9.99362e-05	0.0188264	1.72523	5	ENSOSIG00000000975(ABCB1);ENSOSIG00000006503(Slc7a8);ENSOSIG00000007614(SLC1A5);ENSOSIG00000008780(slc16a12b);ENSOSIG00000009001(ABCA12);ENSOSIG00000011692(Oca2);ENSOSIG00000019594(slc38a11);ENSOSIG00000022303(AQP9)
GO:1905039	carboxylic acid transmembrane transport		8	235	9.99362e-05	0.0188264	1.72523	5	ENSOSIG00000000975(ABCB1);ENSOSIG00000006503(Slc7a8);ENSOSIG00000007614(SLC1A5);ENSOSIG00000008780(slc16a12b);ENSOSIG00000009001(ABCA12);ENSOSIG00000011692(Oca2);ENSOSIG00000019594(slc38a11);ENSOSIG00000022303(AQP9)
GO:0015711	organic anion transport		12	553	0.000147069	0.0257265	1.58962	9	ENSOSIG00000000975(ABCB1);ENSOSIG00000006503(Slc7a8);ENSOSIG00000007614(SLC1A5);ENSOSIG00000008780(slc16a12b);ENSOSIG00000009001(ABCA12);ENSOSIG00000010707(ARG1);ENSOSIG00000011692(Oca2);ENSOSIG00000014908(SLC22A7);ENSOSIG00000014952(Slc22a7);ENSOSIG00000014961(SLC22A7);ENSOSIG00000019594(slc38a11);ENSOSIG00000022303(AQP9)
GO:0006865	amino acid transport		8	252	0.000161708	0.0264016	1.57837	6	ENSOSIG00000000975(ABCB1);ENSOSIG00000006503(Slc7a8);ENSOSIG00000007614(SLC1A5);ENSOSIG00000008780(slc16a12b);ENSOSIG00000009001(ABCA12);ENSOSIG00000010707(ARG1);ENSOSIG00000011692(Oca2);ENSOSIG00000019594(slc38a11)
GO:0071688	striated muscle myosin thick filament assembly		3	19	0.000202353	0.0276389	1.55848	3	ENSOSIG00000011169(--);ENSOSIG00000014840(Ttn);ENSOSIG00000014849(TTN)
GO:0009690	cytokinin metabolic process		2	4	0.000221776	0.0276389	1.55848	2	ENSOSIG00000014840(Ttn);ENSOSIG00000022381(TTN)
GO:0005977	glycogen metabolic process		5	90	0.000229684	0.0276389	1.55848	5	ENSOSIG00000009496(Ulk2);ENSOSIG00000011257(PHKG2);ENSOSIG00000017320(PHKG1);ENSOSIG00000018418(Khk);ENSOSIG00000020871(Ppp1r3a)
GO:0055085	transmembrane transport		25	1940	0.000235476	0.0276389	1.55848	19	ENSOSIG00000000908(Slc15a1);ENSOSIG00000000975(ABCB1);ENSOSIG00000001322(STEAP2);ENSOSIG00000003332(opn1mw4);ENSOSIG00000003349(ucp2);ENSOSIG00000006503(Slc7a8);ENSOSIG00000007614(SLC1A5);ENSOSIG00000008276(Nr4a3);ENSOSIG00000008780(slc16a12b);ENSOSIG00000009001(ABCA12);ENSOSIG00000009023(AQP3);ENSOSIG00000009859(hpx);ENSOSIG00000010854(SLC43A2);ENSOSIG00000011692(Oca2);ENSOSIG00000011967(CNGA1);…
GO:0007512	adult heart development		3	20	0.000237001	0.0276389	1.55848	3	ENSOSIG00000011169(--);ENSOSIG00000014840(Ttn);ENSOSIG00000014849(TTN)
GO:0030240	skeletal muscle thin filament assembly		3	20	0.000237001	0.0276389	1.55848	3	ENSOSIG00000011169(--);ENSOSIG00000014840(Ttn);ENSOSIG00000014849(TTN)
GO:0060330	regulation of response to interferon-gamma		3	21	0.00027527	0.0293103	1.53298	3	ENSOSIG00000010707(ARG1);ENSOSIG00000011453(nlrc5);ENSOSIG00000011585(SOCS3)
GO:0060334	regulation of interferon-gamma-mediated signaling pathway		3	21	0.00027527	0.0293103	1.53298	3	ENSOSIG00000010707(ARG1);ENSOSIG00000011453(nlrc5);ENSOSIG00000011585(SOCS3)
GO:0055003	cardiac myofibril assembly		3	22	0.000317315	0.0323793	1.48973	3	ENSOSIG00000011169(--);ENSOSIG00000014840(Ttn);ENSOSIG00000014849(TTN)
GO:0003300	cardiac muscle hypertrophy		5	98	0.000341415	0.0331434	1.4796	5	ENSOSIG00000006645(FBXO32);ENSOSIG00000008276(Nr4a3);ENSOSIG00000011169(--);ENSOSIG00000014840(Ttn);ENSOSIG00000014849(TTN)
GO:0015807	L-amino acid transport		4	55	0.000358706	0.0331434	1.4796	3	ENSOSIG00000006503(Slc7a8);ENSOSIG00000007614(SLC1A5);ENSOSIG00000010707(ARG1);ENSOSIG00000011692(Oca2)
GO:0042908	xenobiotic transport		7	217	0.000381299	0.0331434	1.4796	6	ENSOSIG00000000975(ABCB1);ENSOSIG00000007614(SLC1A5);ENSOSIG00000008780(slc16a12b);ENSOSIG00000011692(Oca2);ENSOSIG00000014908(SLC22A7);ENSOSIG00000014952(Slc22a7);ENSOSIG00000014961(SLC22A7)
GO:0006073	cellular glucan metabolic process		5	101	0.00039247	0.0331434	1.4796	5	ENSOSIG00000009496(Ulk2);ENSOSIG00000011257(PHKG2);ENSOSIG00000017320(PHKG1);ENSOSIG00000018418(Khk);ENSOSIG00000020871(Ppp1r3a)
GO:0044042	glucan metabolic process		5	101	0.00039247	0.0331434	1.4796	5	ENSOSIG00000009496(Ulk2);ENSOSIG00000011257(PHKG2);ENSOSIG00000017320(PHKG1);ENSOSIG00000018418(Khk);ENSOSIG00000020871(Ppp1r3a)
GO:0014897	striated muscle hypertrophy		5	102	0.000410707	0.0335273	1.4746	5	ENSOSIG00000006645(FBXO32);ENSOSIG00000008276(Nr4a3);ENSOSIG00000011169(--);ENSOSIG00000014840(Ttn);ENSOSIG00000014849(TTN)
GO:0031034	myosin filament assembly		3	25	0.000467612	0.0359138	1.44474	3	ENSOSIG00000011169(--);ENSOSIG00000014840(Ttn);ENSOSIG00000014849(TTN)
GO:0014896	muscle hypertrophy		5	105	0.00046927	0.0359138	1.44474	5	ENSOSIG00000006645(FBXO32);ENSOSIG00000008276(Nr4a3);ENSOSIG00000011169(--);ENSOSIG00000014840(Ttn);ENSOSIG00000014849(TTN)
GO:0072531	pyrimidine-containing compound transmembrane transport		4	60	0.000500964	0.0365159	1.43752	3	ENSOSIG00000000975(ABCB1);ENSOSIG00000009001(ABCA12);ENSOSIG00000022303(AQP9);ENSOSIG00000022802(slc25a33)
GO:0045214	sarcomere organization		4	61	0.000533607	0.0365159	1.43752	4	ENSOSIG00000011169(--);ENSOSIG00000014840(Ttn);ENSOSIG00000014849(TTN);ENSOSIG00000017307(ANKRD1)
GO:0005981	regulation of glycogen catabolic process		2	6	0.000550003	0.0365159	1.43752	2	ENSOSIG00000009496(Ulk2);ENSOSIG00000011257(PHKG2)
GO:0015793	glycerol transport		2	6	0.000550003	0.0365159	1.43752	1	ENSOSIG00000009023(AQP3);ENSOSIG00000022303(AQP9)
GO:0098656	anion transmembrane transport		9	380	0.00055169	0.0365159	1.43752	6	ENSOSIG00000000975(ABCB1);ENSOSIG00000006503(Slc7a8);ENSOSIG00000007614(SLC1A5);ENSOSIG00000008780(slc16a12b);ENSOSIG00000009001(ABCA12);ENSOSIG00000011692(Oca2);ENSOSIG00000015262(slc20a1b);ENSOSIG00000019594(slc38a11);ENSOSIG00000022303(AQP9)
GO:0015840	urea transport		4	62	0.000567736	0.0365891	1.43665	3	ENSOSIG00000000975(ABCB1);ENSOSIG00000009001(ABCA12);ENSOSIG00000009023(AQP3);ENSOSIG00000022303(AQP9)
GO:0015718	monocarboxylic acid transport		7	233	0.000583173	0.0366203	1.43628	6	ENSOSIG00000000975(ABCB1);ENSOSIG00000008780(slc16a12b);ENSOSIG00000009001(ABCA12);ENSOSIG00000014908(SLC22A7);ENSOSIG00000014952(Slc22a7);ENSOSIG00000014961(SLC22A7);ENSOSIG00000022303(AQP9)
GO:0006112	energy reserve metabolic process		5	112	0.000630256	0.0385874	1.41355	5	ENSOSIG00000009496(Ulk2);ENSOSIG00000011257(PHKG2);ENSOSIG00000017320(PHKG1);ENSOSIG00000018418(Khk);ENSOSIG00000020871(Ppp1r3a)
GO:0008643	carbohydrate transport		8	313	0.000688791	0.0411427	1.38571	7	ENSOSIG00000000975(ABCB1);ENSOSIG00000008276(Nr4a3);ENSOSIG00000009001(ABCA12);ENSOSIG00000009023(AQP3);ENSOSIG00000014908(SLC22A7);ENSOSIG00000014952(Slc22a7);ENSOSIG00000014961(SLC22A7);ENSOSIG00000022303(AQP9)
GO:0015849	organic acid transport		9	394	0.000714233	0.0415629	1.38129	6	ENSOSIG00000000975(ABCB1);ENSOSIG00000006503(Slc7a8);ENSOSIG00000007614(SLC1A5);ENSOSIG00000008780(slc16a12b);ENSOSIG00000009001(ABCA12);ENSOSIG00000010707(ARG1);ENSOSIG00000011692(Oca2);ENSOSIG00000019594(slc38a11);ENSOSIG00000022303(AQP9)
GO:0031033	myosin filament organization		3	29	0.00072977	0.0415629	1.38129	3	ENSOSIG00000011169(--);ENSOSIG00000014840(Ttn);ENSOSIG00000014849(TTN)
GO:0055008	cardiac muscle tissue morphogenesis		4	67	0.000761979	0.0424111	1.37252	4	ENSOSIG00000011169(--);ENSOSIG00000014840(Ttn);ENSOSIG00000014849(TTN);ENSOSIG00000017307(ANKRD1)
GO:0070873	regulation of glycogen metabolic process		3	30	0.000807252	0.0439325	1.35721	3	ENSOSIG00000009496(Ulk2);ENSOSIG00000011257(PHKG2);ENSOSIG00000018418(Khk)
GO:0030049	muscle filament sliding		3	31	0.000889774	0.0458563	1.3386	3	ENSOSIG00000011169(--);ENSOSIG00000014840(Ttn);ENSOSIG00000014849(TTN)
GO:0019755	one-carbon compound transport		4	70	0.000898776	0.0458563	1.3386	3	ENSOSIG00000000975(ABCB1);ENSOSIG00000009001(ABCA12);ENSOSIG00000009023(AQP3);ENSOSIG00000022303(AQP9)
GO:0044275	cellular carbohydrate catabolic process		4	70	0.000898776	0.0458563	1.3386	4	ENSOSIG00000006435(GMPR2);ENSOSIG00000009496(Ulk2);ENSOSIG00000011257(PHKG2);ENSOSIG00000018418(Khk)

## Sheet: S2000 vs Control
Enriched GO terms of DEGs between S2000 and control groups BPS2000 and control groups
GO terms with up-regulated DEGs
GO ID	Description	Class	Control-vs-BPS2000 (85)	All (18483)	pvalue	p.adjust	-lg(p.adjust)	nember of up-regulated DEGs	Genes
GO:0030414	peptidase inhibitor activity	Molecular function	10	165	4.30092e-09	1.57414e-06	5.80296	9	ENSOSIG00000006099(c3);ENSOSIG00000006103(c3);ENSOSIG00000006282(c3);ENSOSIG00000006318(c3);ENSOSIG00000006387(SERPING1);ENSOSIG00000010773(--);ENSOSIG00000011529(C3);ENSOSIG00000016611(pi15a);ENSOSIG00000017752(COL28A1);ENSOSIG00000022410(SERPINC1)
GO:0004866	endopeptidase inhibitor activity		9	151	3.09626e-08	5.50242e-06	5.25945	9	ENSOSIG00000006099(c3);ENSOSIG00000006103(c3);ENSOSIG00000006282(c3);ENSOSIG00000006318(c3);ENSOSIG00000006387(SERPING1);ENSOSIG00000010773(--);ENSOSIG00000011529(C3);ENSOSIG00000017752(COL28A1);ENSOSIG00000022410(SERPINC1)
GO:0061134	peptidase regulator activity		10	211	4.51018e-08	5.50242e-06	5.25945	9	ENSOSIG00000006099(c3);ENSOSIG00000006103(c3);ENSOSIG00000006282(c3);ENSOSIG00000006318(c3);ENSOSIG00000006387(SERPING1);ENSOSIG00000010773(--);ENSOSIG00000011529(C3);ENSOSIG00000016611(pi15a);ENSOSIG00000017752(COL28A1);ENSOSIG00000022410(SERPINC1)
GO:0061135	endopeptidase regulator activity		9	164	6.32678e-08	5.789e-06	5.2374	9	ENSOSIG00000006099(c3);ENSOSIG00000006103(c3);ENSOSIG00000006282(c3);ENSOSIG00000006318(c3);ENSOSIG00000006387(SERPING1);ENSOSIG00000010773(--);ENSOSIG00000011529(C3);ENSOSIG00000017752(COL28A1);ENSOSIG00000022410(SERPINC1)
GO:0008201	heparin binding		6	130	2.9926e-05	0.00219058	2.65944	4	ENSOSIG00000006788(VTN);ENSOSIG00000007658(THBS2);ENSOSIG00000010773(--);ENSOSIG00000013368(CFHR2);ENSOSIG00000022410(SERPINC1);ENSOSIG00000022537(CCN1)
GO:0005539	glycosaminoglycan binding		7	215	5.98205e-05	0.00364905	2.43782	5	ENSOSIG00000006788(VTN);ENSOSIG00000007658(THBS2);ENSOSIG00000008249(hamp);ENSOSIG00000010773(--);ENSOSIG00000013368(CFHR2);ENSOSIG00000022410(SERPINC1);ENSOSIG00000022537(CCN1)
GO:0030247	polysaccharide binding		3	32	0.000422799	0.0221064	1.65548	2	ENSOSIG00000006788(VTN);ENSOSIG00000012030(Ppp1r3e);ENSOSIG00000020871(Ppp1r3a)
GO:1901681	sulfur compound binding		6	234	0.000733949	0.0335782	1.47394	4	ENSOSIG00000006788(VTN);ENSOSIG00000007658(THBS2);ENSOSIG00000010773(--);ENSOSIG00000013368(CFHR2);ENSOSIG00000022410(SERPINC1);ENSOSIG00000022537(CCN1)
GO:0005576	extracellular region	Cellular Component	28	1887	1.58325e-10	2.99235e-08	7.52399	20	ENSOSIG00000004144(epd2);ENSOSIG00000006099(c3);ENSOSIG00000006103(c3);ENSOSIG00000006282(c3);ENSOSIG00000006316(Chad);ENSOSIG00000006318(c3);ENSOSIG00000006387(SERPING1);ENSOSIG00000006788(VTN);ENSOSIG00000007658(THBS2);ENSOSIG00000007748(--);ENSOSIG00000008249(hamp);ENSOSIG00000008948(FGF21);ENSOSIG00000009508(THBS1);ENSOSIG00000009859(hpx);ENSOSIG00000010773(--);ENSOSIG00000011529(C3);ENSOSIG0…
GO:0005615	extracellular space		14	870	7.31822e-06	0.000691572	3.16016	13	ENSOSIG00000006099(c3);ENSOSIG00000006103(c3);ENSOSIG00000006282(c3);ENSOSIG00000006318(c3);ENSOSIG00000006387(SERPING1);ENSOSIG00000006788(VTN);ENSOSIG00000010773(--);ENSOSIG00000011529(C3);ENSOSIG00000013368(CFHR2);ENSOSIG00000013757(UCMA);ENSOSIG00000014165(C8A);ENSOSIG00000021352(kera);ENSOSIG00000021778(lys);ENSOSIG00000022410(SERPINC1)
GO:0001917	photoreceptor inner segment		3	40	0.000555372	0.0270879	1.56722	3	ENSOSIG00000014311(AIPL1);ENSOSIG00000015132(RP1);ENSOSIG00000020044(TULP1)
GO:0033162	melanosome membrane		2	11	0.000859934	0.0270879	1.56722	2	ENSOSIG00000011692(Oca2);ENSOSIG00000013059(DCT)
GO:0045009	chitosome		2	11	0.000859934	0.0270879	1.56722	2	ENSOSIG00000011692(Oca2);ENSOSIG00000013059(DCT)
GO:0090741	pigment granule membrane		2	11	0.000859934	0.0270879	1.56722	2	ENSOSIG00000011692(Oca2);ENSOSIG00000013059(DCT)
GO:0030312	external encapsulating structure		7	418	0.00142433	0.0380043	1.42017	3	ENSOSIG00000006316(Chad);ENSOSIG00000006318(c3);ENSOSIG00000006788(VTN);ENSOSIG00000007658(THBS2);ENSOSIG00000013757(UCMA);ENSOSIG00000021352(kera);ENSOSIG00000022537(CCN1)
GO:0031012	extracellular matrix		6	313	0.00160865	0.0380043	1.42017	2	ENSOSIG00000006316(Chad);ENSOSIG00000006788(VTN);ENSOSIG00000007658(THBS2);ENSOSIG00000013757(UCMA);ENSOSIG00000021352(kera);ENSOSIG00000022537(CCN1)
GO:0031091	platelet alpha granule		3	61	0.00190484	0.0400017	1.39792	2	ENSOSIG00000006387(SERPING1);ENSOSIG00000007658(THBS2);ENSOSIG00000010773(--)
GO:0072376	protein activation cascade	Biological process	6	51	7.13161e-08	0.000111039	3.95452	6	ENSOSIG00000006387(SERPING1);ENSOSIG00000007748(--);ENSOSIG00000010773(--);ENSOSIG00000013368(CFHR2);ENSOSIG00000014165(C8A);ENSOSIG00000022410(SERPINC1)
GO:0072378	blood coagulation, fibrin clot formation		4	18	8.55312e-07	0.00066586	3.17662	4	ENSOSIG00000006387(SERPING1);ENSOSIG00000007748(--);ENSOSIG00000010773(--);ENSOSIG00000022410(SERPINC1)
GO:2000257	regulation of protein activation cascade		4	28	5.54302e-06	0.00287683	2.54109	4	ENSOSIG00000006387(SERPING1);ENSOSIG00000013368(CFHR2);ENSOSIG00000014165(C8A);ENSOSIG00000022410(SERPINC1)
GO:0007597	blood coagulation, intrinsic pathway		3	10	8.47607e-06	0.00329931	2.48158	3	ENSOSIG00000006387(SERPING1);ENSOSIG00000010773(--);ENSOSIG00000022410(SERPINC1)
GO:0009581	detection of external stimulus		6	155	4.8929e-05	0.011281	1.94765	4	ENSOSIG00000014311(AIPL1);ENSOSIG00000014846(TTN);ENSOSIG00000014850(Ttn);ENSOSIG00000015132(RP1);ENSOSIG00000018058(rho);ENSOSIG00000020044(TULP1)
GO:0009582	detection of abiotic stimulus		6	156	5.07174e-05	0.011281	1.94765	4	ENSOSIG00000014311(AIPL1);ENSOSIG00000014846(TTN);ENSOSIG00000014850(Ttn);ENSOSIG00000015132(RP1);ENSOSIG00000018058(rho);ENSOSIG00000020044(TULP1)
GO:0009584	detection of visible light		4	56	9.09353e-05	0.0176983	1.75207	4	ENSOSIG00000014311(AIPL1);ENSOSIG00000015132(RP1);ENSOSIG00000018058(rho);ENSOSIG00000020044(TULP1)
GO:0030449	regulation of complement activation		3	26	0.00017494	0.0272382	1.56482	3	ENSOSIG00000006387(SERPING1);ENSOSIG00000013368(CFHR2);ENSOSIG00000014165(C8A)
GO:0006959	humoral immune response		5	133	0.000246741	0.0349251	1.45686	5	ENSOSIG00000006387(SERPING1);ENSOSIG00000010773(--);ENSOSIG00000013368(CFHR2);ENSOSIG00000014165(C8A);ENSOSIG00000021778(lys)
GO:0007603	phototransduction, visible light		3	31	0.000297896	0.038652	1.41283	3	ENSOSIG00000014311(AIPL1);ENSOSIG00000015132(RP1);ENSOSIG00000018058(rho)
GO terms with down-regulated DEGs
GO ID	Description	Class	Control-vs-BPS2000 (85)	All (18483)	pvalue	p.adjust	-lg(p.adjust)	nember of down-regulated DEGs	Genes
GO:0030414	peptidase inhibitor activity	Molecular function	10	165	4.30092e-09	1.57414e-06	5.80296	1	ENSOSIG00000006099(c3);ENSOSIG00000006103(c3);ENSOSIG00000006282(c3);ENSOSIG00000006318(c3);ENSOSIG00000006387(SERPING1);ENSOSIG00000010773(--);ENSOSIG00000011529(C3);ENSOSIG00000016611(pi15a);ENSOSIG00000017752(COL28A1);ENSOSIG00000022410(SERPINC1)
GO:0061134	peptidase regulator activity		10	211	4.51018e-08	5.50242e-06	5.25945	1	ENSOSIG00000006099(c3);ENSOSIG00000006103(c3);ENSOSIG00000006282(c3);ENSOSIG00000006318(c3);ENSOSIG00000006387(SERPING1);ENSOSIG00000010773(--);ENSOSIG00000011529(C3);ENSOSIG00000016611(pi15a);ENSOSIG00000017752(COL28A1);ENSOSIG00000022410(SERPINC1)
GO:0008201	heparin binding		6	130	2.9926e-05	0.00219058	2.65944	2	ENSOSIG00000006788(VTN);ENSOSIG00000007658(THBS2);ENSOSIG00000010773(--);ENSOSIG00000013368(CFHR2);ENSOSIG00000022410(SERPINC1);ENSOSIG00000022537(CCN1)
GO:0005539	glycosaminoglycan binding		7	215	5.98205e-05	0.00364905	2.43782	2	ENSOSIG00000006788(VTN);ENSOSIG00000007658(THBS2);ENSOSIG00000008249(hamp);ENSOSIG00000010773(--);ENSOSIG00000013368(CFHR2);ENSOSIG00000022410(SERPINC1);ENSOSIG00000022537(CCN1)
GO:0030247	polysaccharide binding		3	32	0.000422799	0.0221064	1.65548	1	ENSOSIG00000006788(VTN);ENSOSIG00000012030(Ppp1r3e);ENSOSIG00000020871(Ppp1r3a)
GO:1901681	sulfur compound binding		6	234	0.000733949	0.0335782	1.47394	2	ENSOSIG00000006788(VTN);ENSOSIG00000007658(THBS2);ENSOSIG00000010773(--);ENSOSIG00000013368(CFHR2);ENSOSIG00000022410(SERPINC1);ENSOSIG00000022537(CCN1)
GO:0005576	extracellular region	Cellular Component	28	1887	1.58325e-10	2.99235e-08	7.52399	8	ENSOSIG00000004144(epd2);ENSOSIG00000006099(c3);ENSOSIG00000006103(c3);ENSOSIG00000006282(c3);ENSOSIG00000006316(Chad);ENSOSIG00000006318(c3);ENSOSIG00000006387(SERPING1);ENSOSIG00000006788(VTN);ENSOSIG00000007658(THBS2);ENSOSIG00000007748(--);ENSOSIG00000008249(hamp);ENSOSIG00000008948(FGF21);ENSOSIG00000009508(THBS1);ENSOSIG00000009859(hpx);ENSOSIG00000010773(--);ENSOSIG00000011529(C3);ENSOSIG0…
GO:0005615	extracellular space		14	870	7.31822e-06	0.000691572	3.16016	1	ENSOSIG00000006099(c3);ENSOSIG00000006103(c3);ENSOSIG00000006282(c3);ENSOSIG00000006318(c3);ENSOSIG00000006387(SERPING1);ENSOSIG00000006788(VTN);ENSOSIG00000010773(--);ENSOSIG00000011529(C3);ENSOSIG00000013368(CFHR2);ENSOSIG00000013757(UCMA);ENSOSIG00000014165(C8A);ENSOSIG00000021352(kera);ENSOSIG00000021778(lys);ENSOSIG00000022410(SERPINC1)
GO:0030312	external encapsulating structure		7	418	0.00142433	0.0380043	1.42017	4	ENSOSIG00000006316(Chad);ENSOSIG00000006318(c3);ENSOSIG00000006788(VTN);ENSOSIG00000007658(THBS2);ENSOSIG00000013757(UCMA);ENSOSIG00000021352(kera);ENSOSIG00000022537(CCN1)
GO:0031012	extracellular matrix		6	313	0.00160865	0.0380043	1.42017	4	ENSOSIG00000006316(Chad);ENSOSIG00000006788(VTN);ENSOSIG00000007658(THBS2);ENSOSIG00000013757(UCMA);ENSOSIG00000021352(kera);ENSOSIG00000022537(CCN1)
GO:0031091	platelet alpha granule		3	61	0.00190484	0.0400017	1.39792	1	ENSOSIG00000006387(SERPING1);ENSOSIG00000007658(THBS2);ENSOSIG00000010773(--)
GO:0035994	response to muscle stretch	Biological process	4	33	1.09024e-05	0.00339501	2.46916	4	ENSOSIG00000014846(TTN);ENSOSIG00000014850(Ttn);ENSOSIG00000017307(ANKRD1);ENSOSIG00000018516(fos)
GO:0009581	detection of external stimulus		6	155	4.8929e-05	0.011281	1.94765	2	ENSOSIG00000014311(AIPL1);ENSOSIG00000014846(TTN);ENSOSIG00000014850(Ttn);ENSOSIG00000015132(RP1);ENSOSIG00000018058(rho);ENSOSIG00000020044(TULP1)
GO:0009582	detection of abiotic stimulus		6	156	5.07174e-05	0.011281	1.94765	2	ENSOSIG00000014311(AIPL1);ENSOSIG00000014846(TTN);ENSOSIG00000014850(Ttn);ENSOSIG00000015132(RP1);ENSOSIG00000018058(rho);ENSOSIG00000020044(TULP1)
GO:0014866	skeletal myofibril assembly		3	25	0.000155225	0.0268539	1.57099	3	ENSOSIG00000014846(TTN);ENSOSIG00000014850(Ttn);ENSOSIG00000017307(ANKRD1)
