# Supplementary material for: Effects of Acute and Developmental Exposure to Bisphenol S on Chinese Medaka (Oryzias sinensis)
Source: J Xenobiot. 2024 Mar 22;14(2):452–66. doi: 10.3390/jox14020027 (PMC10961820; doi:10.3390/jox14020027)
Supplement: Supplementary file 1 [file jox-14-00027-s001.zip › Suppl Table S4í¬The top 20 KEGG pathways.xlsx]

## Sheet: S20 vs Control
Classification of the top 20 KEGG pathways between S20 and Control groups
Functional clusters	Pathway ID	Pathway	Pvalue	Qvalue
Metabolism	ko00100	Steroid biosynthesis	0.000204819	0.00508255
	ko00760	Nicotinate and nicotinamide metabolism	0.0497289	0.257983
	ko00260	Glycine, serine and threonine metabolism	0.0524768	0.257983
	ko01100	Metabolic pathways	0.0873275	0.257983
	ko01230	Biosynthesis of amino acids	0.0954934	0.257983
	ko01200	Carbon metabolism	0.141804	0.257983
Organismal Systems	ko04922	Glucagon signaling pathway	0.000338837	0.00508255
	ko04910	Insulin signaling pathway	0.000729133	0.00729133
	ko04727	GABAergic synapse	0.14515	0.257983
	ko04726	Serotonergic synapse	0.149315	0.257983
	ko04928	Parathyroid hormone synthesis, secretion and action	0.149315	0.257983
	ko04713	Circadian entrainment	0.160059	0.257983
	ko04724	Glutamatergic synapse	0.168242	0.257983
	ko04926	Relaxin signaling pathway	0.174738	0.257983
	ko04725	Cholinergic synapse	0.177162	0.257983
Environmental Information Processing	ko04020	Calcium signaling pathway	0.00856496	0.0642372
	ko04068	FoxO signaling pathway	0.176354	0.257983
	ko04371	Apelin signaling pathway	0.178774	0.257983
Human Diseases	ko05032	Morphine addiction	0.140966	0.257983
	ko05034	Alcoholism	0.179579	0.257983

## Sheet: S200 vs Control
Classification of the top 20 KEGG pathways between S200 and Control groups
Functional clusters	Pathway ID	Pathway	Pvalue	Qvalue
Organismal Systems	ko04976	Bile secretion	0.00401416	0.278924
	ko04744	Phototransduction	0.00819037	0.278924
	ko04910	Insulin signaling pathway	0.0216945	0.455583
	ko04974	Protein digestion and absorption	0.0267316	0.491194
	ko04922	Glucagon signaling pathway	0.0345659	0.516399
	ko04657	IL-17 signaling pathway	0.0515434	0.566681
Metabolism	ko00350	Tyrosine metabolism	0.00481412	0.278924
	ko00051	Fructose and mannose metabolism	0.0058212	0.278924
	ko01230	Biosynthesis of amino acids	0.00948722	0.278924
	ko00330	Arginine and proline metabolism	0.0132429	0.324452
	ko00030	Pentose phosphate pathway	0.0461207	0.566681
	ko00052	Galactose metabolism	0.0625349	0.612842
	ko00760	Nicotinate and nicotinamide metabolism	0.0669078	0.614715
	ko01100	Metabolic pathways	0.104211	0.695233
Human Diseases	ko05144	Malaria	0.0351292	0.516399
	ko05146	Amoebiasis	0.0485853	0.566681
	ko05230	Central carbon metabolism in cancer	0.0539696	0.566681
Environmental Information Processing	ko02010	ABC transporters	0.0877516	0.695233
	ko04512	ECM-receptor interaction	0.0886825	0.695233
	ko04150	mTOR signaling pathway	0.104074	0.695233

## Sheet: S2000 vs Control
Classification of the top 20 KEGG pathways between S2000 and Control groups
Functional clusters	Pathway ID	Pathway	Pvalue	Qvalue
Organismal Systems	ko04610	Complement and coagulation cascades	1.34641e-12	1.7638e-10
	ko04744	Phototransduction	2.51144e-07	1.09666e-05
	ko04613	Neutrophil extracellular trap formation	9.84661e-05	0.00153313
Human Diseases	ko05133	Pertussis	8.35837e-08	5.47473e-06
	ko05150	Staphylococcus aureus infection	8.27944e-07	2.71152e-05
	ko05142	Chagas disease	6.37351e-05	0.00145874
	ko05140	Leishmaniasis	6.68124e-05	0.00145874
	ko05134	Legionellosis	7.99296e-05	0.00149583
	ko05167	Kaposi sarcoma-associated herpesvirus infection	0.00010533	0.00153313
	ko05322	Systemic lupus erythematosus	0.000237586	0.00311238
	ko04936	Alcoholic liver disease	0.000269449	0.00316146
	ko05171	Coronavirus disease - COVID-19	0.000598748	0.00603354
	ko05131	Shigellosis	0.0106322	0.0819306
	ko05152	Tuberculosis	0.0112713	0.0820304
	ko05203	Viral carcinogenesis	0.0171249	0.118072
Cellular Processes	ko04145	Phagosome	0.0002896	0.00316146
	ko04510	Focal adhesion	0.00601476	0.0525289
Environmental Information Processing	ko04512	ECM-receptor interaction	0.00486225	0.0454968
	ko04080	Neuroactive ligand-receptor interaction	0.0281345	0.184281
Metabolism	ko00261	Monobactam biosynthesis	0.0104188	0.0819306
